# Supplementary material for: The Impact of Varying Food Availability on Gene Expression in the Liver: Testing the Match-Mismatch Hypothesis
Source: Front Nutr. 2022 Jul 1;9:910762. doi: 10.3389/fnut.2022.910762 (PMC9289739; doi:10.3389/fnut.2022.910762)
Supplement: Supplementary file 1 [file Table_1.XLSX]

## Sheet: Suppl.Table.1
Supplementary Table 1. Differentially expressed genes between HH and HL.
GeneID	Symbol	Mean	LFC	SE	Statistic	p	adjusted p	Direction HL
ENSMUSG00000061540	Orm2	1045.97	2.94005	0.273006	10.7692	4.81276e-27	5.87301e-23	Up
ENSMUSG00000020538	Srebf1	10245.1	-1.40508	0.134377	-10.4562	1.37183e-25	8.37023e-22	Down
ENSMUSG00000073842	Mup7	79.0741	-4.85567	0.495905	-9.79153	1.22431e-22	4.9801e-19	Down
ENSMUSG00000066153	Mup21	556.206	-2.14681	0.222394	-9.65319	4.76477e-22	1.45361e-18	Down
ENSMUSG00000028715	Cyp4a14	20803.4	2.09263	0.22226	9.41526	4.71902e-21	1.15172e-17	Up
ENSMUSG00000038233	Gask1a	127.979	-2.27941	0.253289	-8.99924	2.27291e-19	4.62273e-16	Down
ENSMUSG00000020429	Igfbp1	1550.71	2.12805	0.239985	8.86744	7.48455e-19	1.30477e-15	Up
ENSMUSG00000078689	Mup6	195.251	-2.89201	0.329877	-8.76695	1.83579e-18	2.80027e-15	Down
ENSMUSG00000024992	Pde6c	233.194	1.91708	0.22105	8.6726	4.22369e-18	5.72686e-15	Up
ENSMUSG00000030137	Tuba8	114.19	2.30229	0.266348	8.64391	5.43232e-18	6.62906e-15	Up
ENSMUSG00000031767	Nudt7	2698.53	-1.60144	0.186965	-8.56544	1.07661e-17	1.19435e-14	Down
ENSMUSG00000073830	Mup14	42.7605	-4.91892	0.595278	-8.26323	1.41787e-16	1.44185e-13	Down
ENSMUSG00000044349	Snhg11	173.057	2.16142	0.268292	8.05622	7.86872e-16	7.38631e-13	Up
ENSMUSG00000028712	Cyp4a31	306.3	1.80873	0.224911	8.04196	8.84123e-16	7.7064e-13	Up
ENSMUSG00000100094	1810008I18Rik	1602.89	-1.25273	0.156778	-7.99045	1.34447e-15	1.09377e-12	Down
ENSMUSG00000067279	Ppp1r3c	521.731	-1.26104	0.161771	-7.79522	6.42978e-15	4.90391e-12	Down
ENSMUSG00000017639	Rab11fip4	112.008	1.94816	0.252088	7.72811	1.09157e-14	7.83557e-12	Up
ENSMUSG00000049404	Rarres1	355.594	-1.76628	0.232732	-7.58932	3.2158e-14	2.18013e-11	Down
ENSMUSG00000041698	Slco1a1	91.4001	-4.35693	0.582081	-7.48509	7.14997e-14	4.59216e-11	Down
ENSMUSG00000008035	Mid1ip1	2738.57	-1.42489	0.190766	-7.46934	8.05989e-14	4.91774e-11	Down
ENSMUSG00000028339	Col15a1	133.179	-1.70713	0.231907	-7.36126	1.82182e-13	1.05865e-10	Down
ENSMUSG00000069668	Sult3a1	574.524	-2.4714	0.336208	-7.3508	1.97021e-13	1.09284e-10	Down
ENSMUSG00000021789	Sftpa1	79.791	3.06509	0.420292	7.29275	3.03683e-13	1.61124e-10	Up
ENSMUSG00000076617	Ighm	388.648	-1.76616	0.242636	-7.27906	3.36142e-13	1.70914e-10	Down
ENSMUSG00000066154	Mup3	24026.6	-2.38619	0.329996	-7.23097	4.7956e-13	2.34083e-10	Down
ENSMUSG00000025153	Fasn	30477.4	-1.80834	0.254966	-7.09247	1.31735e-12	6.18293e-10	Down
ENSMUSG00000039323	Igfbp2	21538	1.06303	0.150702	7.05383	1.74061e-12	7.86693e-10	Up
ENSMUSG00000072664	Ugt3a1	411.023	-1.19063	0.169601	-7.02018	2.21585e-12	9.65713e-10	Down
ENSMUSG00000023800	Tiam2	124.157	-1.73	0.246893	-7.0071	2.43314e-12	1.02385e-09	Down
ENSMUSG00000034785	Dio1	2104.22	-1.34136	0.193026	-6.94913	3.67541e-12	1.49503e-09	Down
ENSMUSG00000030378	Sult2a8	5276.56	-1.51617	0.220624	-6.87217	6.32327e-12	2.33827e-09	Down
ENSMUSG00000066072	Cyp4a10	12409.9	1.79242	0.260741	6.87434	6.22791e-12	2.33827e-09	Up
ENSMUSG00000095532	Mup-ps13	48.468	-2.21364	0.32181	-6.87871	6.03961e-12	2.33827e-09	Down
ENSMUSG00000024292	Cyp4f14	4299.72	-0.997435	0.147656	-6.75512	1.42718e-11	5.12232e-09	Down
ENSMUSG00000036390	Gadd45a	307.572	-2.07258	0.310539	-6.67412	2.48715e-11	8.67163e-09	Down
ENSMUSG00000078680	Mup10	21.4318	-5.02991	0.759048	-6.6266	3.43496e-11	1.16435e-08	Down
ENSMUSG00000101532	Zbed4-ps1	241.811	2.36384	0.358814	6.58793	4.46015e-11	1.47101e-08	Up
ENSMUSG00000052131	Akr1b7	193.442	1.89571	0.287979	6.58281	4.61641e-11	1.48247e-08	Up
ENSMUSG00000082363	Mup-ps18	187.933	-5.20136	0.794734	-6.54478	5.95812e-11	1.86428e-08	Down
ENSMUSG00000022149	C9	2753.34	-1.26083	0.193132	-6.52831	6.65162e-11	2.02924e-08	Down
ENSMUSG00000059824	Dbp	4246.1	-1.19894	0.184928	-6.48331	8.97344e-11	2.6708e-08	Down
ENSMUSG00000075025	Gm10804	74.5288	2.81502	0.438414	6.42092	1.35454e-10	3.93557e-08	Up
ENSMUSG00000041567	Serpina12	173.256	-2.5289	0.399517	-6.32988	2.45345e-10	6.96266e-08	Down
ENSMUSG00000015224	Cyp2j9	342.276	1.43383	0.228329	6.27968	3.39265e-10	9.4092e-08	Up
ENSMUSG00000019232	Etnppl	3338.7	0.895411	0.142828	6.26915	3.63025e-10	9.84444e-08	Up
ENSMUSG00000073834	Mup11	19.7017	-5.24044	0.844287	-6.20695	5.40244e-10	1.43317e-07	Down
ENSMUSG00000030909	Anks4b	1908.24	-0.839974	0.136159	-6.16906	6.86956e-10	1.7836e-07	Down
ENSMUSG00000037606	Osbpl5	225.3	1.47437	0.240862	6.12123	9.28562e-10	2.36068e-07	Up
ENSMUSG00000089873	Mup13	971.449	-5.02962	0.824182	-6.10257	1.04379e-09	2.59947e-07	Down
ENSMUSG00000078234	Klhdc7a	556.872	-1.17504	0.193177	-6.08273	1.1815e-09	2.88356e-07	Down
ENSMUSG00000025014	Dntt	52.459	-2.14394	0.353293	-6.06843	1.29166e-09	3.09062e-07	Down
ENSMUSG00000000739	Sult5a1	154.685	-2.61701	0.433009	-6.04377	1.5055e-09	3.53301e-07	Down
ENSMUSG00000025351	Cd63	177.283	1.0654	0.177075	6.01664	1.7807e-09	4.09997e-07	Up
ENSMUSG00000062181	Ces3b	3939.5	-1.25452	0.209869	-5.97764	2.26395e-09	5.1161e-07	Down
ENSMUSG00000021226	Acot2	307.483	1.32629	0.222511	5.96056	2.51369e-09	5.57719e-07	Up
ENSMUSG00000061132	Blnk	84.938	-2.18066	0.366837	-5.94451	2.7729e-09	6.04244e-07	Down
ENSMUSG00000106069	Gm6135	140.68	-2.00882	0.340432	-5.90081	3.61729e-09	7.74418e-07	Down
ENSMUSG00000078686	Mup9	196.215	-4.44983	0.758434	-5.86712	4.43421e-09	9.32942e-07	Down
ENSMUSG00000025492	Ifitm3	6395.46	-0.820258	0.141028	-5.8163	6.01646e-09	1.24439e-06	Down
ENSMUSG00000016756	Cmah	875.619	-1.3518	0.234948	-5.75362	8.73503e-09	1.77656e-06	Down
ENSMUSG00000103653	Gstp-ps	2283.49	0.905745	0.159723	5.67072	1.42201e-08	2.84472e-06	Up
ENSMUSG00000086010	Gm15318	192.339	-1.25832	0.222459	-5.65641	1.54571e-08	3.0423e-06	Down
ENSMUSG00000034774	Dsg1c	561.026	1.34178	0.238083	5.63576	1.74286e-08	3.3759e-06	Up
ENSMUSG00000043924	Ncmap	23.7626	-2.4764	0.43993	-5.62908	1.8117e-08	3.45439e-06	Down
ENSMUSG00000029482	Aacs	3658.72	-1.35847	0.241736	-5.61964	1.91353e-08	3.59243e-06	Down
ENSMUSG00000026072	Il1r1	521.139	1.3911	0.248307	5.60232	2.11503e-08	3.91057e-06	Up
ENSMUSG00000035064	Eef2k	384.592	-0.962348	0.172853	-5.56742	2.58533e-08	4.70878e-06	Down
ENSMUSG00000049107	Ntf3	36.6851	1.79727	0.323507	5.55559	2.76678e-08	4.96515e-06	Up
ENSMUSG00000046352	Gjb2	3966.77	-0.824829	0.150376	-5.48512	4.13186e-08	7.30741e-06	Down
ENSMUSG00000051359	Ncald	195.949	-1.3167	0.241658	-5.44862	5.07614e-08	8.84917e-06	Down
ENSMUSG00000002831	Plin4	446.283	3.62045	0.666365	5.43314	5.53719e-08	9.51695e-06	Up
ENSMUSG00000074183	Gsta1	25.8119	2.87003	0.532906	5.38562	7.21938e-08	1.22358e-05	Up
ENSMUSG00000060803	Gstp1	1847.58	0.80284	0.149152	5.38269	7.33818e-08	1.22668e-05	Up
ENSMUSG00000019577	Pdk4	240.61	2.08205	0.389229	5.34916	8.83621e-08	1.45714e-05	Up
ENSMUSG00000056035	Cyp3a11	66367.3	0.913641	0.171271	5.33446	9.58288e-08	1.5592e-05	Up
ENSMUSG00000023073	Slc10a2	105.342	-2.13818	0.401367	-5.32726	9.97074e-08	1.60096e-05	Down
ENSMUSG00000066687	Zbtb16	315.519	1.93707	0.363841	5.32394	1.01545e-07	1.6093e-05	Up
ENSMUSG00000090090	Mup-ps16	37.1155	-2.72141	0.511887	-5.31643	1.05822e-07	1.65557e-05	Down
ENSMUSG00000070348	Ccnd1	3264.66	-1.1335	0.213654	-5.30531	1.12484e-07	1.73752e-05	Down
ENSMUSG00000003555	Cyp17a1	1670.47	-1.87457	0.35368	-5.3002	1.15676e-07	1.76449e-05	Down
ENSMUSG00000024354	Slc23a1	1380.03	-0.919855	0.173796	-5.29273	1.20502e-07	1.81542e-05	Down
ENSMUSG00000053168	9030619P08Rik	408.634	-1.77388	0.335602	-5.28567	1.25245e-07	1.86386e-05	Down
ENSMUSG00000027999	Pla2g12a	471.927	0.867657	0.164239	5.2829	1.27156e-07	1.8695e-05	Up
ENSMUSG00000078688	Mup2	33.7216	-3.24735	0.616056	-5.27119	1.35543e-07	1.96556e-05	Down
ENSMUSG00000080738	Mup-ps22	79.1798	-1.81951	0.345301	-5.26935	1.36911e-07	1.96556e-05	Down
ENSMUSG00000041773	Enc1	133.193	1.14624	0.218476	5.24651	1.55005e-07	2.19944e-05	Up
ENSMUSG00000073835	Mup-ps12	31.3558	-3.63644	0.694885	-5.23316	1.66637e-07	2.33733e-05	Down
ENSMUSG00000078853	Igtp	808.439	-1.15817	0.221805	-5.22157	1.77415e-07	2.46023e-05	Down
ENSMUSG00000021591	Glrx	845.535	0.861806	0.165552	5.20566	1.93305e-07	2.65045e-05	Up
ENSMUSG00000022025	Cnmd	104.111	-1.91016	0.36742	-5.19886	2.00515e-07	2.71876e-05	Down
ENSMUSG00000022587	Ly6e	5106.68	-0.958738	0.184733	-5.18987	2.1044e-07	2.82198e-05	Down
ENSMUSG00000032018	Sc5d	14706.2	-0.806951	0.156344	-5.1614	2.45115e-07	3.25124e-05	Down
ENSMUSG00000006476	Nsmf	1369.67	-0.709551	0.137815	-5.14857	2.62483e-07	3.44417e-05	Down
ENSMUSG00000027562	Car2	302.604	0.733427	0.142645	5.14164	2.72358e-07	3.53572e-05	Up
ENSMUSG00000020917	Acly	9966.64	-1.37091	0.26876	-5.10089	3.38058e-07	4.34245e-05	Down
ENSMUSG00000052085	Dock8	463.774	-1.0591	0.207878	-5.0948	3.49111e-07	4.43771e-05	Down
ENSMUSG00000021453	Gadd45g	170.51	1.46022	0.287495	5.07911	3.79209e-07	4.7706e-05	Up
ENSMUSG00000026853	Crat	1541.15	1.54841	0.305846	5.06269	4.13379e-07	5.14741e-05	Up
ENSMUSG00000040658	Dnph1	134.291	-1.09365	0.216341	-5.05518	4.29974e-07	5.29997e-05	Down
ENSMUSG00000024052	Lpin2	8262.27	0.852647	0.168917	5.04773	4.47092e-07	5.45587e-05	Up
ENSMUSG00000026405	C4bp	6606.27	-0.626799	0.12487	-5.01962	5.17744e-07	6.25548e-05	Down
ENSMUSG00000023070	Rgn	26476.2	-0.621691	0.123966	-5.01503	5.30257e-07	6.29964e-05	Down
ENSMUSG00000034853	Acot11	211.7	-1.49599	0.298332	-5.0145	5.31725e-07	6.29964e-05	Down
ENSMUSG00000020889	Nr1d1	1029.95	-1.26726	0.253282	-5.00337	5.63357e-07	6.61023e-05	Down
ENSMUSG00000024905	Tesmin	80.7988	1.76378	0.352721	5.0005	5.71831e-07	6.64577e-05	Up
ENSMUSG00000026956	Uap1l1	162.251	0.891183	0.1794	4.96757	6.77986e-07	7.59813e-05	Up
ENSMUSG00000056666	Retsat	9957.16	1.28693	0.258966	4.9695	6.71242e-07	7.59813e-05	Up
ENSMUSG00000060613	Cyp2c70	8179.64	-0.894662	0.180108	-4.96737	6.78683e-07	7.59813e-05	Down
ENSMUSG00000096688	Mup17	1053.45	-4.60828	0.926756	-4.97249	6.60997e-07	7.59813e-05	Down
ENSMUSG00000047230	Cldn2	905.82	-0.814332	0.164025	-4.96468	6.88134e-07	7.63391e-05	Down
ENSMUSG00000097203	4732419C18Rik	158.636	-0.96442	0.194472	-4.95918	7.0792e-07	7.78266e-05	Down
ENSMUSG00000029771	Irf5	191.69	-0.995665	0.202964	-4.90563	9.31273e-07	0.000101467	Down
ENSMUSG00000040093	Bmf	326.609	-1.06175	0.217164	-4.88917	1.01262e-06	0.000109354	Down
ENSMUSG00000052934	Fbxo31	1400.51	1.13683	0.232899	4.88121	1.05437e-06	0.000112863	Up
ENSMUSG00000069922	Ces3a	7620.17	-1.31178	0.269226	-4.87242	1.1024e-06	0.000116979	Down
ENSMUSG00000031844	Hsd17b2	1670.09	-0.936903	0.192537	-4.8661	1.13822e-06	0.000119739	Down
ENSMUSG00000015312	Gadd45b	140.284	1.90045	0.391817	4.85035	1.23244e-06	0.000128543	Up
ENSMUSG00000054263	Lifr	4202.8	-1.07356	0.22164	-4.84373	1.27425e-06	0.000131777	Down
ENSMUSG00000042510	AA986860	48.9219	2.11733	0.437284	4.84199	1.28543e-06	0.000131816	Up
ENSMUSG00000063929	Cyp4a32	232.029	0.993003	0.205732	4.82667	1.38833e-06	0.000141182	Up
ENSMUSG00000028268	Gbp3	323.612	-1.22723	0.255747	-4.79863	1.59757e-06	0.000161117	Down
ENSMUSG00000028266	Lmo4	344.303	1.22474	0.256384	4.77696	1.77968e-06	0.000178012	Up
ENSMUSG00000055737	Ghr	8155.59	-0.542329	0.114248	-4.74693	2.06526e-06	0.000204897	Down
ENSMUSG00000078674	Mup18	54.3479	-5.45907	1.15136	-4.74143	2.12215e-06	0.000208843	Down
ENSMUSG00000022091	Sorbs3	1115.57	0.844367	0.178156	4.73948	2.14269e-06	0.000209178	Up
ENSMUSG00000029630	Cyp3a25	12741.6	0.745799	0.157922	4.72259	2.3286e-06	0.000225523	Up
ENSMUSG00000040127	Sdr9c7	317.029	-1.0615	0.225007	-4.71765	2.38586e-06	0.000229249	Down
ENSMUSG00000021335	Slc17a1	263.852	0.880792	0.186917	4.7122	2.45058e-06	0.000233628	Up
ENSMUSG00000046312	Myorg	735.48	-0.690588	0.147171	-4.69242	2.69996e-06	0.000255408	Down
ENSMUSG00000041220	Elovl6	5582.57	-1.56269	0.334092	-4.67742	2.90501e-06	0.000272691	Down
ENSMUSG00000026864	Hspa5	9630.53	-0.581481	0.12455	-4.66864	3.03194e-06	0.000282434	Down
ENSMUSG00000078672	Mup20	372.12	-1.54995	0.332298	-4.66434	3.09606e-06	0.000286222	Down
ENSMUSG00000031298	Adgrg2	60.5684	1.99518	0.429842	4.64166	3.45619e-06	0.000314745	Up
ENSMUSG00000042246	Tmc7	96.0844	1.3291	0.286294	4.64243	3.44333e-06	0.000314745	Up
ENSMUSG00000020776	Fbf1	430.305	1.59456	0.344166	4.63312	3.60199e-06	0.000325593	Up
ENSMUSG00000067144	Slc22a7	276.889	-3.3472	0.724656	-4.61902	3.85566e-06	0.00034596	Down
ENSMUSG00000032125	Robo4	303.13	0.7269	0.158342	4.59069	4.41791e-06	0.000393517	Up
ENSMUSG00000027605	Acss2	9785.63	-1.0308	0.225026	-4.58079	4.63222e-06	0.000406669	Down
ENSMUSG00000028211	Trp53inp1	908.426	0.594426	0.129761	4.58094	4.62886e-06	0.000406669	Up
ENSMUSG00000006356	Crip2	832.503	0.610181	0.13331	4.57717	4.71311e-06	0.000410815	Up
ENSMUSG00000019558	Slc6a8	139.027	1.18757	0.259641	4.57391	4.78711e-06	0.000414305	Up
ENSMUSG00000035239	Neu3	34.3939	1.516	0.331791	4.56913	4.89764e-06	0.000420887	Up
ENSMUSG00000052656	Rnf103	2095.65	-0.709598	0.155454	-4.56469	5.00223e-06	0.000426868	Down
ENSMUSG00000000440	Pparg	376.895	0.823057	0.180776	4.55292	5.29068e-06	0.000448348	Up
ENSMUSG00000071547	Nt5dc2	154.234	0.839367	0.184435	4.55101	5.33889e-06	0.000449313	Up
ENSMUSG00000114818	Gm35164	17.1358	-2.21561	0.487678	-4.54318	5.54111e-06	0.000463138	Down
ENSMUSG00000035969	Rusc2	438.103	0.816319	0.180406	4.52489	6.04261e-06	0.000501619	Up
ENSMUSG00000075010	AW112010	1714.5	-0.762105	0.168793	-4.51502	6.33107e-06	0.000522013	Down
ENSMUSG00000022751	Nit2	2915.91	-0.593582	0.131919	-4.49961	6.80785e-06	0.000557297	Down
ENSMUSG00000044734	Serpinb1a	200.872	-1.7565	0.390481	-4.49829	6.85033e-06	0.000557297	Down
ENSMUSG00000039782	Cpeb2	316.975	0.905611	0.201687	4.49017	7.11649e-06	0.000575116	Up
ENSMUSG00000036452	Arhgap26	160.536	-1.13655	0.253411	-4.485	7.29144e-06	0.000585378	Down
ENSMUSG00000004038	Gstm3	1646.53	1.26095	0.281961	4.47205	7.74715e-06	0.000613886	Up
ENSMUSG00000055322	Tns1	2223.04	0.592547	0.132463	4.4733	7.70218e-06	0.000613886	Up
ENSMUSG00000027762	Sucnr1	874.243	-0.9684	0.216825	-4.46628	7.95924e-06	0.000625675	Down
ENSMUSG00000055312	Them7	251.579	-0.837934	0.187658	-4.46522	7.99847e-06	0.000625675	Down
ENSMUSG00000025504	Eps8l2	674.212	1.0271	0.230131	4.46312	8.07762e-06	0.000627842	Up
ENSMUSG00000070368	Prok1	33.7306	-2.26257	0.507811	-4.45555	8.36792e-06	0.00064629	Down
ENSMUSG00000028961	Pgd	1014.11	-0.617578	0.138729	-4.45169	8.51974e-06	0.000653876	Down
ENSMUSG00000096727	Psmb9	354.988	-1.07537	0.242449	-4.43544	9.18865e-06	0.000700806	Down
ENSMUSG00000092021	Gbp11	189.499	-1.52965	0.346112	-4.41952	9.892e-06	0.000749764	Down
ENSMUSG00000045776	Lrtm1	492.779	-1.17984	0.267579	-4.40932	1.03697e-05	0.00078112	Down
ENSMUSG00000039958	Etfbkmt	710.972	1.04606	0.237825	4.39846	1.09022e-05	0.000816195	Up
ENSMUSG00000105096	Gbp10	40.5212	-2.17743	0.495379	-4.39548	1.10528e-05	0.000822422	Down
ENSMUSG00000021069	Pygl	9723.72	-0.823757	0.187975	-4.38226	1.17455e-05	0.000868672	Down
ENSMUSG00000051716	Apon	4069.62	-0.83409	0.190647	-4.37504	1.21408e-05	0.000892498	Down
ENSMUSG00000112433	Gm30122	55.8803	1.51611	0.347536	4.36246	1.2861e-05	0.000939781	Up
ENSMUSG00000051817	Sox12	183.383	0.914962	0.209844	4.3602	1.29944e-05	0.000943874	Up
ENSMUSG00000026669	Mcm10	893.976	-0.598548	0.137603	-4.3498	1.3626e-05	0.000983891	Down
ENSMUSG00000024338	Psmb8	915.075	-0.805189	0.185182	-4.34809	1.37327e-05	0.000985731	Down
ENSMUSG00000085241	Snhg3	123.868	0.976925	0.224745	4.34681	1.3813e-05	0.000985731	Up
ENSMUSG00000036813	Entpd8	1874.33	-0.556462	0.128147	-4.34235	1.40964e-05	0.00100011	Down
ENSMUSG00000078566	Bnip3	4892.15	0.453892	0.104689	4.33563	1.45343e-05	0.00102521	Up
ENSMUSG00000110353	Gm33543	762.14	1.07972	0.249283	4.33131	1.48224e-05	0.00103953	Up
ENSMUSG00000033904	Ccp110	158.049	0.936257	0.217705	4.30059	1.70348e-05	0.00118786	Up
ENSMUSG00000027074	Slc43a3	701.678	0.742676	0.172958	4.29398	1.75501e-05	0.00121684	Up
ENSMUSG00000026566	Mpzl1	59.6309	1.19546	0.278683	4.28967	1.7894e-05	0.00123368	Up
ENSMUSG00000040675	Mthfd1l	100.021	1.42984	0.334962	4.26865	1.96659e-05	0.00134822	Up
ENSMUSG00000026074	Map4k4	266.57	0.854323	0.200841	4.25372	2.10248e-05	0.00143333	Up
ENSMUSG00000018459	Slc13a3	294.873	-0.998948	0.235024	-4.25041	2.13379e-05	0.00144659	Down
ENSMUSG00000061292	Cyp3a59	2010.71	0.891288	0.209792	4.24843	2.15271e-05	0.00145135	Up
ENSMUSG00000052974	Cyp2f2	12218.5	-1.05202	0.248308	-4.23677	2.26763e-05	0.00152043	Down
ENSMUSG00000021416	Eci3	132.48	-1.58151	0.373583	-4.23336	2.30227e-05	0.00153522	Down
ENSMUSG00000024866	Acy3	1401.12	-0.68908	0.163659	-4.21047	2.54843e-05	0.00169014	Down
ENSMUSG00000010064	Slc38a3	51168.7	-0.59069	0.1407	-4.19822	2.69017e-05	0.00176496	Down
ENSMUSG00000025402	Nab2	352.884	-0.77961	0.185677	-4.19874	2.68399e-05	0.00176496	Down
ENSMUSG00000024042	Sik1	908.917	1.08017	0.257509	4.19467	2.7327e-05	0.00177139	Up
ENSMUSG00000027513	Pck1	58475	1.18461	0.282358	4.19542	2.72369e-05	0.00177139	Up
ENSMUSG00000027514	Zbp1	205.668	-1.2147	0.289644	-4.19377	2.74352e-05	0.00177139	Down
ENSMUSG00000078675	Mup16	121.206	-3.23159	0.770831	-4.19235	2.76082e-05	0.00177318	Down
ENSMUSG00000027602	Map1lc3a	798.652	0.763924	0.182672	4.18195	2.89024e-05	0.00183696	Up
ENSMUSG00000027936	Crtc2	698.014	0.524533	0.125426	4.18202	2.88928e-05	0.00183696	Up
ENSMUSG00000057933	Gsta2	1017.64	1.185	0.283969	4.17301	3.00597e-05	0.00190061	Up
ENSMUSG00000029417	Cxcl9	225.014	-0.935366	0.22459	-4.16477	3.11673e-05	0.00196049	Down
ENSMUSG00000024769	Cdc42bpg	535.142	0.67908	0.163156	4.16216	3.15246e-05	0.00197279	Up
ENSMUSG00000042978	Sbk1	1280.85	-0.719146	0.172894	-4.15946	3.18996e-05	0.00198608	Down
ENSMUSG00000041075	Fzd7	294.428	-0.600301	0.144562	-4.15255	3.28797e-05	0.0020367	Down
ENSMUSG00000032115	Hyou1	1641.71	-0.653667	0.157619	-4.14713	3.36663e-05	0.00207182	Down
ENSMUSG00000046959	Slc26a1	4502.79	-0.476782	0.114989	-4.14632	3.37861e-05	0.00207182	Down
ENSMUSG00000062515	Fabp4	192.557	1.0344	0.249995	4.13769	3.50814e-05	0.00214049	Up
ENSMUSG00000047109	Cldn14	169.871	-1.01315	0.245642	-4.1245	3.7154e-05	0.00225567	Down
ENSMUSG00000027624	Epb41l1	110.976	1.12618	0.273326	4.12028	3.78418e-05	0.00228606	Up
ENSMUSG00000027750	Postn	318.639	0.646543	0.15762	4.1019	4.09769e-05	0.00246326	Up
ENSMUSG00000035948	Acss3	820.847	-0.68951	0.168493	-4.09222	4.27263e-05	0.00255583	Down
ENSMUSG00000018442	Derl2	2186.45	-0.605275	0.148172	-4.08494	4.40879e-05	0.00260936	Down
ENSMUSG00000030787	Lyve1	245.582	1.49472	0.36589	4.08516	4.40462e-05	0.00260936	Up
ENSMUSG00000032596	Uba7	355.124	-0.731473	0.179106	-4.08402	4.42627e-05	0.00260936	Down
ENSMUSG00000028088	Fmo5	13723.7	0.709355	0.173751	4.0826	4.45339e-05	0.00261273	Up
ENSMUSG00000041827	Oasl1	165.712	-1.12384	0.275357	-4.08139	4.47678e-05	0.00261388	Down
ENSMUSG00000006517	Mvd	855.816	-1.2482	0.30608	-4.078	4.5425e-05	0.00263963	Down
ENSMUSG00000042216	Sgsm1	101.238	-1.0244	0.251472	-4.07362	4.62875e-05	0.002677	Down
ENSMUSG00000038900	Rpl12	4531.4	0.467828	0.115133	4.06336	4.83718e-05	0.00278434	Up
ENSMUSG00000051748	Wfdc21	4966.4	-1.20465	0.298775	-4.03197	5.5311e-05	0.00316883	Down
ENSMUSG00000023044	Csad	4635.32	1.38552	0.344332	4.02378	5.72702e-05	0.00326574	Up
ENSMUSG00000072944	Nup62cl	38.8609	1.64305	0.4085	4.02215	5.76701e-05	0.00327325	Up
ENSMUSG00000032599	Ip6k2	950.986	0.768227	0.191342	4.01495	5.94591e-05	0.00334511	Up
ENSMUSG00000035686	Thrsp	19006.1	-1.33893	0.333496	-4.01485	5.94844e-05	0.00334511	Down
ENSMUSG00000028862	Map3k6	43.1882	1.34435	0.335249	4.00999	6.07214e-05	0.00339835	Up
ENSMUSG00000045282	Tmem86b	1318.49	-0.674472	0.168286	-4.00788	6.12667e-05	0.00339835	Down
ENSMUSG00000072849	Serpina1e	5637.25	-0.736355	0.183692	-4.00864	6.10694e-05	0.00339835	Down
ENSMUSG00000006014	Prg4	627.734	-0.804324	0.200838	-4.00485	6.20575e-05	0.00342664	Down
ENSMUSG00000086841	2410006H16Rik	366.821	0.873477	0.218177	4.00353	6.24048e-05	0.0034303	Up
ENSMUSG00000047735	Samd9l	366.986	-0.885911	0.221569	-3.99836	6.37831e-05	0.00349034	Down
ENSMUSG00000036216	Leap2	697.706	-0.578067	0.145213	-3.98082	6.8678e-05	0.00374142	Down
ENSMUSG00000050144	Slc25a44	1582.7	-0.701723	0.176717	-3.97089	7.16055e-05	0.00388357	Down
ENSMUSG00000029167	Ppargc1a	296.979	0.679797	0.171242	3.96981	7.19305e-05	0.00388393	Up
ENSMUSG00000032363	Adamts7	428.105	0.880766	0.222971	3.95014	7.81047e-05	0.00419873	Up
ENSMUSG00000071637	Cebpd	143.962	0.77165	0.195649	3.94405	8.01154e-05	0.00428793	Up
ENSMUSG00000024339	Tap2	662.49	-0.657956	0.166887	-3.94252	8.06304e-05	0.00429665	Down
ENSMUSG00000031387	Renbp	151.333	0.989697	0.251674	3.93245	8.4084e-05	0.00440376	Up
ENSMUSG00000032575	Manf	1108.39	-0.738752	0.187799	-3.93374	8.36343e-05	0.00440376	Down
ENSMUSG00000036368	Rmdn2	990.648	-0.527147	0.134017	-3.93344	8.37373e-05	0.00440376	Down
ENSMUSG00000041237	Pklr	8215.63	-1.34189	0.341146	-3.93349	8.37227e-05	0.00440376	Down
ENSMUSG00000051041	Olfml1	262.148	-0.832388	0.212071	-3.92504	8.67167e-05	0.00452224	Down
ENSMUSG00000018566	Slc2a4	109.627	-1.1992	0.306207	-3.91632	8.99095e-05	0.00466462	Down
ENSMUSG00000022579	Gpihbp1	495.125	0.679902	0.173688	3.91449	9.05936e-05	0.00466462	Up
ENSMUSG00000108431	Gm42375	85.321	-0.848572	0.216746	-3.91505	9.03866e-05	0.00466462	Down
ENSMUSG00000090038	Gm16573	222.918	0.671164	0.171631	3.91051	9.21003e-05	0.00472227	Up
ENSMUSG00000024816	Frmd8	422.954	-0.791097	0.202387	-3.90884	9.27415e-05	0.00473525	Down
ENSMUSG00000094156	Sult2a7	77.824	-1.83632	0.470148	-3.90583	9.39012e-05	0.00477449	Down
ENSMUSG00000028073	Pear1	228.609	0.66909	0.171809	3.89438	9.84514e-05	0.00498507	Up
ENSMUSG00000072949	Acot1	846.381	2.40045	0.617064	3.89011	0.0001002	0.00505266	Up
ENSMUSG00000025002	Cyp2c55	196.358	1.45792	0.375355	3.8841	0.000102709	0.00515783	Up
ENSMUSG00000022575	Gsdmd	724.789	-0.614888	0.15846	-3.8804	0.000104286	0.00521558	Down
ENSMUSG00000023224	Serping1	12325.7	-0.626376	0.161957	-3.86755	0.000109932	0.00546848	Down
ENSMUSG00000024697	Gna14	49.2598	-1.19407	0.308794	-3.86687	0.000110239	0.00546848	Down
ENSMUSG00000025396	Hsd17b6	7828.99	1.09251	0.282784	3.86341	0.000111817	0.00552432	Up
ENSMUSG00000032350	Gclc	3757.13	0.577201	0.149562	3.85928	0.00011372	0.00559565	Up
ENSMUSG00000029254	Stap1	39.2539	-1.39669	0.36323	-3.8452	0.000120454	0.00590324	Down
ENSMUSG00000049721	Gal3st1	86.3807	1.7043	0.44387	3.83964	0.000123214	0.0060143	Up
ENSMUSG00000017774	Myo1c	982.709	0.594962	0.155086	3.83634	0.000124881	0.00603788	Up
ENSMUSG00000028456	Unc13b	76.2213	0.899938	0.234618	3.83575	0.000125181	0.00603788	Up
ENSMUSG00000044197	Gpr146	1526.98	-0.762784	0.198819	-3.83657	0.000124765	0.00603788	Down
ENSMUSG00000022814	Umps	917.693	-0.684315	0.178512	-3.83345	0.00012636	0.00607077	Down
ENSMUSG00000037664	Cdkn1c	167.918	0.813162	0.212176	3.83248	0.000126858	0.00607077	Up
ENSMUSG00000016520	Lnx2	270.538	0.629854	0.164441	3.83028	0.000127996	0.00610132	Up
ENSMUSG00000006538	Ihh	45.0078	-1.19126	0.311796	-3.82063	0.00013311	0.00632038	Down
ENSMUSG00000026946	Nmi	393.231	-0.790087	0.207218	-3.81283	0.000137386	0.00649815	Down
ENSMUSG00000018537	Pcgf2	92.0993	1.05825	0.278586	3.79864	0.000145489	0.00685485	Up
ENSMUSG00000019883	Echdc1	1680.96	-0.578664	0.152402	-3.79696	0.000146483	0.00687514	Down
ENSMUSG00000021999	Cpb2	5227.52	-0.431262	0.113613	-3.79589	0.000147114	0.00687829	Down
ENSMUSG00000028716	Pdzk1ip1	149.434	-0.889661	0.234491	-3.79402	0.00014823	0.00690401	Down
ENSMUSG00000021336	Slc17a4	939.655	-0.837601	0.220866	-3.79234	0.000149233	0.00692428	Down
ENSMUSG00000020038	Cry1	331.286	0.737588	0.194968	3.78312	0.000154875	0.00715888	Up
ENSMUSG00000038859	Baiap2l1	909.911	0.66324	0.175907	3.7704	0.000162986	0.00750217	Up
ENSMUSG00000070737	Tmem35b	120.906	-0.767863	0.203701	-3.76957	0.000163532	0.00750217	Down
ENSMUSG00000060152	Pop5	754.003	0.588006	0.156412	3.75933	0.000170366	0.00778642	Up
ENSMUSG00000024580	Grpel2	1139.58	0.695041	0.18495	3.75799	0.000171287	0.00779931	Up
ENSMUSG00000022514	Il1rap	2176.49	-0.54189	0.144394	-3.75286	0.000174825	0.00790146	Down
ENSMUSG00000040785	Ttc3	767.877	0.71421	0.190268	3.75371	0.000174239	0.00790146	Up
ENSMUSG00000030545	Pex11a	2387.47	1.19742	0.319188	3.75146	0.000175805	0.0079164	Up
ENSMUSG00000026870	Cutal	827.448	-0.637886	0.170389	-3.74371	0.000181325	0.00807557	Down
ENSMUSG00000034412	Tbc1d10a	373.752	-0.603383	0.161119	-3.74494	0.000180437	0.00807557	Down
ENSMUSG00000052520	Cyp2j5	7795.39	-0.607045	0.162121	-3.74439	0.00018083	0.00807557	Down
ENSMUSG00000031147	Magix	308.157	-0.602112	0.161254	-3.73394	0.000188507	0.0083649	Down
ENSMUSG00000047446	Arl4a	417.627	0.779643	0.209132	3.728	0.000193008	0.00853361	Up
ENSMUSG00000042751	Nmnat2	18.0889	1.61353	0.433029	3.72616	0.00019442	0.00855125	Up
ENSMUSG00000057425	Ugt2b37	44.7649	-1.87379	0.502981	-3.72538	0.000195021	0.00855125	Down
ENSMUSG00000061947	Serpina10	3685.39	-0.533106	0.143125	-3.72475	0.000195509	0.00855125	Down
ENSMUSG00000043091	Tuba1c	652.371	-0.679875	0.182574	-3.72383	0.000196221	0.00855171	Down
ENSMUSG00000027947	Il6ra	1929.82	0.860817	0.231324	3.72126	0.000198228	0.00860845	Up
ENSMUSG00000020051	Pah	22553.3	-0.55613	0.149521	-3.71942	0.00019968	0.00864078	Down
ENSMUSG00000020766	Galk1	2287	0.772216	0.207763	3.71681	0.000201755	0.00869972	Up
ENSMUSG00000031024	Denn2b	242.373	0.692399	0.186342	3.71575	0.000202602	0.00870546	Up
ENSMUSG00000014776	Nol3	34.5218	1.24964	0.337126	3.70674	0.000209946	0.00898938	Up
ENSMUSG00000020044	Timp3	839.243	0.88546	0.239205	3.70168	0.00021418	0.00910677	Up
ENSMUSG00000029314	Gpat3	222.425	0.881873	0.238229	3.70179	0.000214081	0.00910677	Up
ENSMUSG00000025195	Dnmbp	788.932	0.56551	0.152876	3.69914	0.000216336	0.00916647	Up
ENSMUSG00000035031	C8a	1748.07	-0.99949	0.271563	-3.68051	0.000232767	0.00982858	Down
ENSMUSG00000024049	Myom1	30.0859	1.62643	0.442331	3.67695	0.00023604	0.00986436	Up
ENSMUSG00000028978	Nos3	110.591	0.934798	0.254125	3.6785	0.000234608	0.00986436	Up
ENSMUSG00000113536	Gm49327	32.1378	1.51567	0.412188	3.67715	0.000235858	0.00986436	Up
ENSMUSG00000002058	Unc119	165.225	1.09132	0.297473	3.66864	0.000243849	0.0101559	Up
ENSMUSG00000048578	Mlec	1422.78	-0.516666	0.140966	-3.66518	0.000247161	0.0102589	Down
ENSMUSG00000004071	Cdip1	1739.34	0.577719	0.157859	3.65972	0.000252491	0.0104446	Up
ENSMUSG00000021215	Net1	816.6	0.812595	0.222156	3.65776	0.000254425	0.010489	Up
ENSMUSG00000022809	Nr1i2	2853.77	0.717431	0.196211	3.65642	0.000255761	0.0105086	Up
ENSMUSG00000002059	Rab34	142.258	0.715391	0.195739	3.65483	0.000257352	0.0105385	Up
ENSMUSG00000044037	Als2cl	635.81	0.993724	0.272933	3.64091	0.000271676	0.0110878	Up
ENSMUSG00000028976	Slc2a5	132.358	-1.33993	0.368214	-3.63899	0.000273705	0.0111334	Down
ENSMUSG00000074578	Zfas1	332.242	0.9262	0.254624	3.63752	0.000275278	0.0111602	Up
ENSMUSG00000070690	Albfm1	1410.55	0.593358	0.163762	3.62329	0.000290879	0.0117536	Up
ENSMUSG00000045730	Adrb2	50.9955	1.09626	0.302967	3.6184	0.000296435	0.0119386	Up
ENSMUSG00000027048	Abcb11	7479.95	-0.596171	0.164833	-3.61682	0.000298247	0.011972	Down
ENSMUSG00000038894	Irs2	603.54	1.04264	0.28848	3.61426	0.00030121	0.0120514	Up
ENSMUSG00000029648	Flt1	287.264	0.662474	0.183602	3.60821	0.000308314	0.0122953	Up
ENSMUSG00000090958	Lrrc32	275.429	0.60094	0.166596	3.60717	0.000309559	0.0123047	Up
ENSMUSG00000025076	Casp7	561.326	-0.678237	0.188208	-3.60366	0.000313764	0.0124314	Down
ENSMUSG00000086447	Gm13522	36.1277	-1.52753	0.424549	-3.59801	0.000320657	0.0126634	Down
ENSMUSG00000016024	Lbp	1718.84	0.595055	0.16544	3.59681	0.00032215	0.0126813	Up
ENSMUSG00000046879	Irgm1	773.271	-0.888767	0.247201	-3.59532	0.000323995	0.0127129	Down
ENSMUSG00000038172	Ttc39b	755.811	-0.786312	0.219179	-3.58754	0.000333812	0.0130561	Down
ENSMUSG00000041078	Grid1	67.4687	-1.09049	0.304293	-3.5837	0.00033876	0.0132073	Down
ENSMUSG00000031563	Wwc2	432.592	0.571255	0.159463	3.58237	0.000340491	0.0132325	Up
ENSMUSG00000051495	Irf2bp2	929.446	0.896578	0.250565	3.57822	0.000345944	0.0134018	Up
ENSMUSG00000023057	Fabp2	895.143	-0.539723	0.151467	-3.56329	0.000366232	0.0141428	Down
ENSMUSG00000026502	Desi2	310.913	0.570607	0.160213	3.56154	0.000368682	0.0141925	Up
ENSMUSG00000012519	Mlkl	87.2751	-0.852017	0.239309	-3.56032	0.000370409	0.0142142	Down
ENSMUSG00000053460	Ggcx	837.248	-0.704569	0.19811	-3.55645	0.000375896	0.0143795	Down
ENSMUSG00000024039	Cbs	8025.3	-0.632414	0.178203	-3.54885	0.000386919	0.0147549	Down
ENSMUSG00000035692	Isg15	186.083	-0.942293	0.26598	-3.54271	0.000396031	0.0150553	Down
ENSMUSG00000025353	Ormdl2	563.894	-0.548936	0.155069	-3.53996	0.000400193	0.0151663	Down
ENSMUSG00000024589	Nedd4l	502.469	0.941022	0.265891	3.53913	0.000401447	0.0151667	Up
ENSMUSG00000025372	Baiap2	844.195	0.816347	0.231314	3.52917	0.00041687	0.0157008	Up
ENSMUSG00000045211	Nudt18	341.852	0.655133	0.185749	3.52698	0.000420324	0.0157822	Up
ENSMUSG00000002332	Dhrs1	2061.95	-0.449905	0.127701	-3.5231	0.000426526	0.0159268	Down
ENSMUSG00000045294	Insig1	9421.28	-0.959102	0.272245	-3.52294	0.000426786	0.0159268	Down
ENSMUSG00000026434	Nucks1	1484.9	0.631851	0.179419	3.52165	0.000428867	0.0159557	Up
ENSMUSG00000079015	Serpina1c	35224.2	-0.626597	0.178087	-3.51849	0.000434002	0.0160977	Down
ENSMUSG00000008393	Carhsp1	1557.4	-0.475078	0.135312	-3.51099	0.000446436	0.0165087	Down
ENSMUSG00000045087	S1pr5	135.678	-1.23728	0.3526	-3.50903	0.000449744	0.0165807	Down
ENSMUSG00000024818	Slc25a45	406.96	-0.838368	0.239021	-3.5075	0.000452336	0.0166261	Down
ENSMUSG00000054072	Iigp1	4477.91	-0.748396	0.213501	-3.50535	0.000456006	0.0167106	Down
ENSMUSG00000047631	Apof	10310	-0.571699	0.163159	-3.50393	0.000458439	0.0167495	Down
ENSMUSG00000026097	Ormdl1	292.844	-0.529721	0.151255	-3.50217	0.000461485	0.0167614	Down
ENSMUSG00000056492	Adgrf5	704.922	0.651831	0.186123	3.50216	0.000461511	0.0167614	Up
ENSMUSG00000060371	Caln1	173.328	1.48884	0.425299	3.50069	0.000464053	0.0168037	Up
ENSMUSG00000017830	Dhx58	174.508	-0.847352	0.242324	-3.49678	0.000470909	0.0170015	Down
ENSMUSG00000020484	Xbp1	3484	-0.655288	0.187617	-3.49269	0.000478174	0.0172128	Down
ENSMUSG00000050423	Ppp1r3g	478.749	2.09427	0.600814	3.48572	0.000490809	0.0176157	Up
ENSMUSG00000038175	Mylip	202.632	0.754346	0.216635	3.48211	0.000497484	0.0177569	Up
ENSMUSG00000041769	Ppp2r2d	775.991	0.599743	0.17224	3.48202	0.000497652	0.0177569	Up
ENSMUSG00000007097	Atp1a2	36.0351	1.21426	0.348865	3.48061	0.000500272	0.0177983	Up
ENSMUSG00000073771	Btbd19	87.5007	2.68949	0.774294	3.47347	0.000513772	0.0182255	Up
ENSMUSG00000028744	Pqlc2	277.626	0.582724	0.168021	3.46816	0.000524039	0.0184822	Up
ENSMUSG00000037406	Htra4	24.4137	-1.54941	0.446741	-3.46824	0.000523882	0.0184822	Down
ENSMUSG00000018909	Arrb1	330.651	0.601074	0.1734	3.4664	0.000527478	0.0185499	Up
ENSMUSG00000037415	Ranbp10	1451.85	0.409466	0.118259	3.46246	0.00053526	0.0187695	Up
ENSMUSG00000028763	Hspg2	622.393	0.594	0.171647	3.46059	0.000538987	0.018846	Up
ENSMUSG00000026866	Kynu	1756.17	-0.505773	0.146402	-3.4547	0.000550912	0.0191532	Down
ENSMUSG00000058672	Tubb2a	531.483	0.557637	0.161384	3.45534	0.000549605	0.0191532	Up
ENSMUSG00000030605	Mfge8	427.77	0.461568	0.133712	3.45194	0.000556563	0.0192947	Up
ENSMUSG00000019970	Sgk1	551.847	0.572851	0.166193	3.4469	0.000567066	0.0196031	Up
ENSMUSG00000017446	C1qtnf1	199.813	0.73156	0.212668	3.43991	0.000581915	0.0200596	Up
ENSMUSG00000041845	Rhod	523.353	0.583207	0.1698	3.43468	0.00059326	0.0203931	Up
ENSMUSG00000079017	Ifi27l2a	154.43	-0.88606	0.258266	-3.4308	0.000601805	0.0206287	Down
ENSMUSG00000068877	Selenbp2	410.776	-0.760527	0.221743	-3.42976	0.000604109	0.0206497	Down
ENSMUSG00000063428	Ddo	449.628	-0.495615	0.144737	-3.42425	0.000616493	0.0210142	Down
ENSMUSG00000032849	Abcc4	275.9	0.726066	0.212103	3.42318	0.00061893	0.0210384	Up
ENSMUSG00000020123	Avpr1a	296.23	-0.604378	0.176725	-3.41988	0.000626482	0.0212306	Down
ENSMUSG00000020869	Lrrc59	931.927	-0.507822	0.148553	-3.41844	0.000629801	0.0212306	Down
ENSMUSG00000031173	Otc	9366.4	-0.391979	0.114661	-3.41858	0.000629491	0.0212306	Down
ENSMUSG00000030470	Csrp3	472.378	-0.650272	0.191068	-3.40336	0.000665622	0.0223148	Down
ENSMUSG00000070044	Fam149a	333.766	-0.57735	0.169606	-3.40406	0.000663922	0.0223148	Down
ENSMUSG00000031790	Mmp15	793.89	-0.535133	0.157348	-3.40094	0.000671537	0.0224514	Down
ENSMUSG00000025854	Fam20c	1435.67	-0.603997	0.177736	-3.39829	0.000678092	0.0226086	Down
ENSMUSG00000038168	P3h2	32.2923	1.16641	0.343616	3.39452	0.000687483	0.0228593	Up
ENSMUSG00000031266	Gla	94.1654	-0.736885	0.217319	-3.3908	0.000696896	0.0228727	Down
ENSMUSG00000033634	Nat8f2	9662.01	-1.02176	0.301223	-3.39203	0.000693775	0.0228727	Down
ENSMUSG00000039878	Slc39a5	61.4441	1.66253	0.490233	3.39131	0.000695599	0.0228727	Up
ENSMUSG00000063229	Ldha	9585.89	0.386284	0.113926	3.39066	0.000697258	0.0228727	Up
ENSMUSG00000079470	Utp14b	213.344	-0.94637	0.278963	-3.39246	0.000692677	0.0228727	Down
ENSMUSG00000038418	Egr1	400.521	-1.15748	0.341733	-3.3871	0.000706357	0.023109	Down
ENSMUSG00000028327	Stra6l	1923.48	-0.862653	0.254802	-3.38558	0.000710274	0.0231751	Down
ENSMUSG00000039519	Cyp7b1	322.302	-0.550662	0.162685	-3.38483	0.000712233	0.023177	Down
ENSMUSG00000021611	Tert	187.697	-1.00764	0.297845	-3.38311	0.000716695	0.0232238	Down
ENSMUSG00000022994	Adcy6	1003.52	0.800143	0.236532	3.38281	0.000717478	0.0232238	Up
ENSMUSG00000023495	Pcbp4	507.961	0.734262	0.217318	3.37874	0.000728185	0.023446	Up
ENSMUSG00000026435	Slc45a3	216.836	0.815982	0.241491	3.37893	0.000727692	0.023446	Up
ENSMUSG00000020515	Cnot8	655.867	-0.452182	0.134077	-3.37257	0.000744702	0.0239147	Down
ENSMUSG00000054252	Fgfr3	762.439	-0.667724	0.198411	-3.36536	0.000764426	0.0244837	Down
ENSMUSG00000019194	Scn1b	175.265	0.711113	0.211397	3.36387	0.000768566	0.0245519	Up
ENSMUSG00000036957	Lrfn3	58.1166	0.942375	0.280932	3.35446	0.000795212	0.0253367	Up
ENSMUSG00000086494	2210417A02Rik	36.8645	-1.11908	0.334136	-3.34918	0.0008105	0.0257566	Down
ENSMUSG00000022265	Ank	763.74	-0.713361	0.213232	-3.34547	0.000821429	0.0260361	Down
ENSMUSG00000017677	Wsb1	621.443	0.96848	0.289705	3.34298	0.000828825	0.0261369	Up
ENSMUSG00000066441	Rdh11	1695.69	-0.713128	0.213322	-3.34296	0.000828893	0.0261369	Down
ENSMUSG00000057346	Apol9a	1098.74	-0.813363	0.243712	-3.33739	0.000845685	0.0265977	Down
ENSMUSG00000020865	Abcc3	8415.26	0.534855	0.160326	3.33604	0.000849813	0.0266588	Up
ENSMUSG00000024694	Keg1	1123.69	-0.926753	0.277894	-3.33492	0.000853243	0.0266978	Down
ENSMUSG00000006784	Ttc25	24.7278	-1.98059	0.59469	-3.33045	0.00086706	0.0269465	Down
ENSMUSG00000030236	Slco1b2	17072.6	-0.3487	0.104664	-3.33161	0.000863453	0.0269465	Down
ENSMUSG00000078920	Ifi47	229.941	-1.05259	0.316075	-3.33021	0.000867819	0.0269465	Down
ENSMUSG00000039377	Hlx	135.801	0.660628	0.198427	3.32932	0.00087057	0.0269634	Up
ENSMUSG00000029059	Prxl2b	345.034	0.858913	0.258087	3.328	0.000874721	0.0270233	Up
ENSMUSG00000047866	Lonp2	4552.07	-0.530706	0.159655	-3.32409	0.000887087	0.0273362	Down
ENSMUSG00000032062	2310030G06Rik	282.594	-0.523477	0.15784	-3.31651	0.000911509	0.0279476	Down
ENSMUSG00000034687	Fras1	58.6328	-1.0518	0.317095	-3.31698	0.000909954	0.0279476	Down
ENSMUSG00000095079	Igha	66.6173	1.31045	0.395458	3.31376	0.00092049	0.0281522	Up
ENSMUSG00000085208	Brip1os	432.202	-0.474431	0.143292	-3.31094	0.000929842	0.0283672	Down
ENSMUSG00000027761	Aadac	8009.36	-0.428903	0.12967	-3.30764	0.00094084	0.0286311	Down
ENSMUSG00000025340	Rabgef1	292.222	0.595095	0.180015	3.3058	0.000947042	0.0287481	Up
ENSMUSG00000003518	Dusp3	899.664	0.519492	0.157289	3.30278	0.00095731	0.0289877	Up
ENSMUSG00000026245	Farsb	569.359	-0.458139	0.138825	-3.30012	0.000966435	0.0291465	Down
ENSMUSG00000030246	Ldhb	80.2362	0.993815	0.301283	3.29861	0.000971641	0.0291465	Up
ENSMUSG00000030762	Aqp8	3171.41	-0.970283	0.294161	-3.29848	0.000972107	0.0291465	Down
ENSMUSG00000075225	Ccdc162	97.0737	-0.741903	0.224898	-3.29884	0.000970862	0.0291465	Down
ENSMUSG00000027801	Tm4sf4	2492.31	0.501874	0.152254	3.29629	0.00097971	0.0292308	Up
ENSMUSG00000051483	Cbr1	3070.49	0.824153	0.250004	3.29656	0.000978751	0.0292308	Up
ENSMUSG00000011305	Plin5	976.532	1.69507	0.514715	3.29322	0.000990475	0.0294799	Up
ENSMUSG00000024590	Lmnb1	96.9378	-0.861789	0.262002	-3.28924	0.00100458	0.0298271	Down
ENSMUSG00000028150	Rorc	3541.82	0.566331	0.172249	3.28786	0.00100952	0.029901	Up
ENSMUSG00000025555	Farp1	412.714	-0.682053	0.207581	-3.28572	0.00101723	0.0300562	Down
ENSMUSG00000026475	Rgs16	4827.55	-0.879254	0.268014	-3.28063	0.00103577	0.0305302	Down
ENSMUSG00000102375	A930036K24Rik	55.1001	-0.993345	0.302882	-3.27964	0.0010394	0.0305634	Down
ENSMUSG00000010554	Mettl16	267.158	-0.521112	0.159015	-3.27713	0.00104869	0.0307623	Down
ENSMUSG00000038526	Car14	364.507	-0.871151	0.265939	-3.27576	0.00105378	0.0308377	Down
ENSMUSG00000032348	Gsta4	2625.39	0.575891	0.176008	3.27196	0.00106803	0.0311054	Up
ENSMUSG00000078452	Raet1d	241.029	-1.26511	0.386636	-3.2721	0.00106753	0.0311054	Down
ENSMUSG00000034738	Nostrin	346.074	-0.68648	0.209851	-3.27128	0.00107062	0.0311066	Down
ENSMUSG00000015714	Cers2	6561.39	-0.388399	0.118988	-3.26419	0.00109779	0.0316888	Down
ENSMUSG00000038965	Ube2l3	1176.97	-0.380468	0.116568	-3.26391	0.00109885	0.0316888	Down
ENSMUSG00000055799	Tcf7l1	121.135	0.669465	0.205189	3.26268	0.00110364	0.0316888	Up
ENSMUSG00000066258	Trim12a	198.707	-0.594597	0.182223	-3.26301	0.00110236	0.0316888	Down
ENSMUSG00000073418	C4b	18261.1	-0.561386	0.172009	-3.2637	0.00109966	0.0316888	Down
ENSMUSG00000020189	Osbpl8	513.577	-0.54498	0.167074	-3.2619	0.00110669	0.0317019	Down
ENSMUSG00000004098	Col5a3	296.652	1.02307	0.314146	3.25666	0.0011273	0.032112	Up
ENSMUSG00000011658	Fuz	145.105	-0.692098	0.212606	-3.2553	0.00113273	0.032112	Down
ENSMUSG00000060183	Cxcl11	86.2937	-1.17356	0.360548	-3.25494	0.00113417	0.032112	Down
ENSMUSG00000064215	Ifi27	1734.65	-0.700334	0.215114	-3.25565	0.00113134	0.032112	Down
ENSMUSG00000066613	Zfp932	71.0476	-0.813048	0.249757	-3.25535	0.00113252	0.032112	Down
ENSMUSG00000037035	Inhbb	39.1252	1.30761	0.401833	3.2541	0.00113751	0.0321319	Up
ENSMUSG00000033917	Gde1	1618.76	0.95713	0.294579	3.24915	0.00115752	0.0326217	Up
ENSMUSG00000044786	Zfp36	1889.78	-0.631397	0.194392	-3.24806	0.00116193	0.0326706	Down
ENSMUSG00000039745	Htatip2	1167.51	0.63197	0.194692	3.246	0.00117038	0.0328324	Up
ENSMUSG00000021773	Comtd1	135.274	0.629169	0.193972	3.24361	0.00118024	0.0330333	Up
ENSMUSG00000037321	Tap1	448.689	-0.69478	0.21429	-3.24225	0.00118591	0.033116	Down
ENSMUSG00000027610	Gss	1917.06	0.464434	0.143406	3.2386	0.00120116	0.0334652	Up
ENSMUSG00000059248	Septin9	1104.6	-0.433238	0.13406	-3.23167	0.0012307	0.03421	Down
ENSMUSG00000037257	Aagab	597.972	-0.482189	0.149303	-3.22961	0.00123961	0.034302	Down
ENSMUSG00000057143	Trim12c	166.263	-0.753587	0.233338	-3.2296	0.00123963	0.034302	Down
ENSMUSG00000029238	Clock	265.775	0.648371	0.200828	3.22849	0.00124447	0.034358	Up
ENSMUSG00000021539	Lect2	3105.5	-0.592887	0.183935	-3.22335	0.00126702	0.0348899	Down
ENSMUSG00000089712	Gm15889	88.1589	1.00066	0.310494	3.2228	0.00126945	0.0348899	Up
ENSMUSG00000044254	Pcsk9	2551.8	-0.527658	0.163791	-3.22153	0.00127509	0.0349662	Down
ENSMUSG00000022868	Ahsg	171410	-0.421557	0.130899	-3.22049	0.00127973	0.0350147	Down
ENSMUSG00000032418	Me1	4147.62	-1.08091	0.336132	-3.21573	0.00130111	0.0355201	Down
ENSMUSG00000043998	Mgat2	735.214	-0.525786	0.163631	-3.21324	0.00131249	0.035671	Down
ENSMUSG00000055254	Ntrk2	540.899	-2.04866	0.637458	-3.2138	0.00130991	0.035671	Down
ENSMUSG00000020873	Slc35b1	519.107	-0.481321	0.149973	-3.2094	0.00133014	0.0359905	Down
ENSMUSG00000057789	Bak1	217.876	-0.710778	0.221452	-3.20963	0.00132906	0.0359905	Down
ENSMUSG00000025223	Ldb1	1040.4	0.402971	0.125635	3.20748	0.00133904	0.0361511	Up
ENSMUSG00000045410	Akr1e1	766.17	-0.437829	0.136564	-3.20604	0.00134575	0.0362519	Down
ENSMUSG00000040599	Mis12	376.072	-0.644223	0.200985	-3.20533	0.00134908	0.0362619	Down
ENSMUSG00000021665	Hexb	668.432	-0.419125	0.130964	-3.20032	0.00137277	0.0368173	Down
ENSMUSG00000041293	Adgrf1	136.336	-1.34574	0.420878	-3.19746	0.00138645	0.0371027	Down
ENSMUSG00000038217	Tlcd2	1310.47	-0.861128	0.269695	-3.19297	0.00140816	0.0376012	Down
ENSMUSG00000034528	Hsd17b13	8721.22	0.426972	0.13388	3.18922	0.00142659	0.0380102	Up
ENSMUSG00000026939	Tmem141	248.738	0.639394	0.200545	3.18827	0.00143125	0.0380512	Up
ENSMUSG00000028982	Slc25a33	310.294	0.906018	0.284362	3.18615	0.0014418	0.0382485	Up
ENSMUSG00000024078	Ttc27	205.971	-0.571087	0.179693	-3.17812	0.00148232	0.0391532	Down
ENSMUSG00000026315	Serpinb8	110.819	-0.743876	0.234055	-3.1782	0.0014819	0.0391532	Down
ENSMUSG00000029826	Zc3hav1	671.786	-0.614336	0.193364	-3.1771	0.00148758	0.0392071	Down
ENSMUSG00000032077	Bud13	456.57	2.42863	0.764929	3.17498	0.00149849	0.0394095	Up
ENSMUSG00000096188	Cmtm4	821.678	0.505974	0.159419	3.17386	0.00150427	0.0394767	Up
ENSMUSG00000001946	Esam	294.71	0.643206	0.202736	3.17263	0.00151064	0.0395587	Up
ENSMUSG00000030126	Tmcc1	950.423	0.694958	0.219109	3.17174	0.00151526	0.0395947	Up
ENSMUSG00000080727	C920021L13Rik	25.0378	1.17994	0.372216	3.17003	0.00152422	0.0397438	Up
ENSMUSG00000052331	Ankrd44	100.398	0.780097	0.246233	3.16813	0.00153422	0.0399192	Up
ENSMUSG00000038780	Smurf1	460.107	0.56878	0.179924	3.16123	0.00157104	0.0407903	Up
ENSMUSG00000029370	Rassf6	239.254	-0.69714	0.220647	-3.15952	0.00158027	0.0409429	Down
ENSMUSG00000073147	5031425E22Rik	237.338	0.599213	0.189796	3.15714	0.00159325	0.0411917	Up
ENSMUSG00000032078	Zpr1	3311.98	1.69681	0.538399	3.15158	0.00162387	0.0418946	Up
ENSMUSG00000022347	A1bg	3643.77	-2.72723	0.865714	-3.15027	0.00163122	0.0419954	Down
ENSMUSG00000020846	Rflnb	40.4533	1.03998	0.330192	3.14961	0.00163489	0.0420012	Up
ENSMUSG00000045092	S1pr1	855.564	-0.680792	0.21632	-3.14716	0.00164864	0.0421768	Down
ENSMUSG00000086432	B430119L08Rik	23.6698	-1.3504	0.42902	-3.14764	0.00164594	0.0421768	Down
ENSMUSG00000004798	Ulk2	919.213	-0.496472	0.157862	-3.14497	0.00166102	0.0422676	Down
ENSMUSG00000028776	Tinagl1	620.179	0.451916	0.143753	3.1437	0.00166827	0.0422676	Up
ENSMUSG00000031822	Gse1	302.187	-0.735041	0.23383	-3.14348	0.00166951	0.0422676	Down
ENSMUSG00000031903	Pla2g15	318.714	-0.699733	0.222478	-3.14518	0.00165985	0.0422676	Down
ENSMUSG00000032754	Slc8b1	1500.63	0.590227	0.187699	3.14454	0.00166348	0.0422676	Up
ENSMUSG00000046402	Rbp1	948.137	0.851355	0.270895	3.14275	0.0016737	0.0422862	Up
ENSMUSG00000099032	Tcf24	117.561	0.989864	0.315231	3.14012	0.00168878	0.042579	Up
ENSMUSG00000057103	Nat8f1	2784.67	-0.582925	0.185937	-3.13507	0.00171811	0.043229	Down
ENSMUSG00000001123	Lgals9	7608.48	-0.652004	0.208483	-3.12737	0.00176377	0.044105	Down
ENSMUSG00000001436	Slc19a1	202.904	0.884257	0.282702	3.12788	0.00176074	0.044105	Up
ENSMUSG00000002233	Rhoc	260.758	0.550194	0.175896	3.12795	0.00176031	0.044105	Up
ENSMUSG00000044122	Proca1	50.9777	1.29511	0.415045	3.12039	0.00180609	0.045071	Up
ENSMUSG00000036078	Sigmar1	1898.97	-0.493448	0.15821	-3.11894	0.00181503	0.0452016	Down
ENSMUSG00000023050	Map3k12	30.716	1.04893	0.336663	3.11567	0.00183528	0.0456129	Up
ENSMUSG00000069520	Tmem19	1284.66	-0.429684	0.137942	-3.11495	0.00183975	0.0456311	Down
ENSMUSG00000038550	Ciart	447.867	-0.768412	0.246821	-3.11323	0.00185052	0.045805	Down
ENSMUSG00000033373	Fntb	52.5456	-0.856318	0.27532	-3.11026	0.00186921	0.0459879	Down
ENSMUSG00000034994	Eef2	34242.7	0.370843	0.119187	3.11144	0.00186179	0.0459879	Up
ENSMUSG00000040350	Trim7	242.557	-0.905032	0.290928	-3.11084	0.00186555	0.0459879	Down
ENSMUSG00000049152	Ugt3a2	5286.01	-0.492964	0.158528	-3.10962	0.00187326	0.0459948	Down
ENSMUSG00000038776	Ephx1	6353.34	0.55557	0.178786	3.10745	0.0018871	0.046149	Up
ENSMUSG00000054808	Actn4	3196.64	0.341055	0.109735	3.10799	0.00188365	0.046149	Up
ENSMUSG00000052151	Plpp2	718.837	0.583938	0.188035	3.10547	0.00189976	0.0463654	Up
ENSMUSG00000025812	Pard3	1247.94	-0.446214	0.143732	-3.10448	0.00190615	0.0464286	Down
ENSMUSG00000024754	Cemip2	278.665	0.625435	0.201702	3.10079	0.00193007	0.0468712	Up
ENSMUSG00000042988	Notum	1262.85	-0.469418	0.151401	-3.10049	0.001932	0.0468712	Down
ENSMUSG00000061815	Rufy4	49.703	1.61697	0.521685	3.09952	0.00193838	0.0469325	Up
ENSMUSG00000020717	Pecam1	334.787	0.507707	0.163916	3.09737	0.00195246	0.0469939	Up
ENSMUSG00000031480	Thsd1	112.706	0.603399	0.194774	3.09795	0.00194864	0.0469939	Up
ENSMUSG00000051043	Gprc5c	1202.71	-0.61388	0.198132	-3.09834	0.00194607	0.0469939	Down
ENSMUSG00000019737	Syne4	54.7773	-0.912087	0.294783	-3.0941	0.00197412	0.0472357	Down
ENSMUSG00000032245	Cln6	110.561	1.04019	0.336158	3.09435	0.00197245	0.0472357	Up
ENSMUSG00000056148	Rdh9	223.018	0.900418	0.290959	3.09465	0.00197044	0.0472357	Up
ENSMUSG00000097730	Gm26588	187.944	-0.940135	0.304008	-3.09247	0.00198502	0.0474034	Down
ENSMUSG00000022364	Tbc1d31	131.434	-0.858926	0.277862	-3.0912	0.00199351	0.0474208	Down
ENSMUSG00000025823	Pdia4	2548.14	-0.494618	0.160002	-3.09133	0.00199261	0.0474208	Down
ENSMUSG00000022106	Rcbtb2	597.553	-0.431631	0.139672	-3.09033	0.00199936	0.0474674	Down
ENSMUSG00000049313	Sorl1	110.8	-0.686663	0.222624	-3.08441	0.00203958	0.0483178	Down
ENSMUSG00000049971	Glt1d1	1384.1	0.58176	0.188644	3.08389	0.0020431	0.0483178	Up
ENSMUSG00000049858	Suox	2014.56	-0.658875	0.213706	-3.08309	0.00204862	0.0483545	Down
ENSMUSG00000020773	Trim47	138.584	0.715902	0.232296	3.08186	0.00205713	0.0484617	Up

## Sheet: Suppl.Table.2
Supplementary Table 2. Differentially expressed genes between HH and LH.
GeneID	Symbol	Mean	LFC	SE	Statistic	p	adjusted p	Direction LH
ENSMUSG00000041351	Rap1gap	170.754	-0.879004	0.179038	-4.90959	9.12686e-07	0.0110745	Down
ENSMUSG00000063415	Cyp26b1	90.1254	1.63936	0.350365	4.67899	2.88287e-06	0.0174904	Up
ENSMUSG00000031765	Mt1	3561.87	-0.983981	0.214302	-4.59157	4.39932e-06	0.0177938	Down

## Sheet: Suppl.Table.3
Supplementary Table 3. Differentially expressed genes between HL and LH.
GeneID	Symbol	Mean	LFC	SE	Statistic	p	adjusted p	Direction LH
ENSMUSG00000078799	Sult2a5	599.575	-2.82405	0.169973	16.6147	5.45496e-62	6.6736e-58	Down
ENSMUSG00000078686	Mup9	246.661	4.62244	0.297561	-15.5344	2.02854e-54	1.24086e-50	Up
ENSMUSG00000041698	Slco1a1	270.249	5.95988	0.401528	-14.843	7.7229e-50	3.1494e-46	Up
ENSMUSG00000073842	Mup7	91.5809	5.03106	0.421083	-11.9479	6.65777e-33	2.03628e-29	Up
ENSMUSG00000069668	Sult3a1	744.214	2.90484	0.253921	-11.4399	2.64052e-30	6.46082e-27	Up
ENSMUSG00000066153	Mup21	562.218	2.18994	0.212443	-10.3084	6.45927e-25	1.31704e-21	Up
ENSMUSG00000016756	Cmah	941.989	1.51699	0.154176	-9.8393	7.62378e-23	1.33242e-19	Up
ENSMUSG00000073830	Mup14	49.8209	5.10639	0.5227	-9.76925	1.52582e-22	2.33335e-19	Up
ENSMUSG00000028712	Cyp4a31	297.329	-1.97923	0.203801	9.71161	2.69051e-22	3.6573e-19	Down
ENSMUSG00000031767	Nudt7	3196.07	1.90827	0.199595	-9.56072	1.16937e-21	1.43061e-18	Up
ENSMUSG00000067144	Slc22a7	316.589	3.51053	0.369919	-9.49	2.31028e-21	2.56945e-18	Up
ENSMUSG00000078689	Mup6	206.877	2.95816	0.325841	-9.07853	1.10052e-19	1.05374e-16	Up
ENSMUSG00000078798	Sult2a1	5257.08	-1.66221	0.18313	9.07665	1.11972e-19	1.05374e-16	Down
ENSMUSG00000030378	Sult2a8	5721.9	1.66236	0.183546	-9.05687	1.3425e-19	1.17315e-16	Up
ENSMUSG00000020538	Srebf1	10927.4	1.53458	0.181474	-8.45615	2.76345e-17	2.25387e-14	Up
ENSMUSG00000028715	Cyp4a14	21328	-1.88047	0.223405	8.41731	3.85232e-17	2.94558e-14	Down
ENSMUSG00000082363	Mup-ps18	226.049	5.3372	0.636819	-8.38103	5.24656e-17	3.77567e-14	Up
ENSMUSG00000023800	Tiam2	146.791	2.05577	0.246298	-8.34668	7.02095e-17	4.77191e-14	Up
ENSMUSG00000072664	Ugt3a1	436.633	1.31258	0.161179	-8.14366	3.83503e-16	2.46936e-13	Up
ENSMUSG00000094156	Sult2a7	143.039	2.88445	0.354795	-8.12988	4.29705e-16	2.6285e-13	Up
ENSMUSG00000031298	Adgrg2	58.0462	-2.166	0.271088	7.99001	1.34923e-15	7.86021e-13	Down
ENSMUSG00000066154	Mup3	25006.4	2.47352	0.314839	-7.85646	3.95131e-15	2.19729e-12	Up
ENSMUSG00000061540	Orm2	1101.64	-2.37852	0.305584	7.78353	7.05287e-15	3.75151e-12	Down
ENSMUSG00000078674	Mup18	39.3674	4.55061	0.588378	-7.73415	1.04095e-14	5.30624e-12	Up
ENSMUSG00000035031	C8a	2135.77	1.4188	0.185225	-7.65989	1.8609e-14	9.10651e-12	Up
ENSMUSG00000024292	Cyp4f14	4799.16	1.22378	0.161251	-7.58928	3.21682e-14	1.51364e-11	Up
ENSMUSG00000101532	Zbed4-ps1	231.831	-2.8135	0.371405	7.57529	3.58314e-14	1.62356e-11	Down
ENSMUSG00000052131	Akr1b7	188.672	-2.09607	0.280373	7.47603	7.66031e-14	3.34701e-11	Down
ENSMUSG00000086010	Gm15318	194.153	1.27649	0.172449	-7.40215	1.33998e-13	5.65286e-11	Up
ENSMUSG00000078675	Mup16	115.609	3.1212	0.429068	-7.27437	3.48029e-13	1.41926e-10	Up
ENSMUSG00000075025	Gm10804	68.9331	-4.1761	0.58728	7.11092	1.15276e-12	4.5493e-10	Down
ENSMUSG00000073834	Mup11	27.5841	5.66841	0.804517	-7.04573	1.84497e-12	7.05353e-10	Up
ENSMUSG00000089873	Mup13	1150.69	5.13895	0.737245	-6.97047	3.15877e-12	1.17104e-09	Up
ENSMUSG00000066072	Cyp4a10	12576.3	-1.69823	0.246489	6.8897	5.59092e-12	2.01174e-09	Down
ENSMUSG00000078680	Mup10	23.5592	5.12818	0.749158	-6.84526	7.63363e-12	2.66828e-09	Up
ENSMUSG00000062181	Ces3b	4013.74	1.28288	0.187566	-6.83962	7.94008e-12	2.6983e-09	Up
ENSMUSG00000091867	Cyp2a22	4390.92	-0.974618	0.144555	6.74221	1.55996e-11	5.158e-09	Down
ENSMUSG00000052085	Dock8	510.642	1.26246	0.187551	-6.7313	1.68148e-11	5.4135e-09	Up
ENSMUSG00000078688	Mup2	33.6206	3.06978	0.456778	-6.7205	1.81104e-11	5.68108e-09	Up
ENSMUSG00000027999	Pla2g12a	451.069	-1.06738	0.159975	6.67218	2.52035e-11	7.70848e-09	Down
ENSMUSG00000041827	Oasl1	223.762	1.72975	0.261087	-6.62519	3.46805e-11	1.03483e-08	Up
ENSMUSG00000040127	Sdr9c7	382.601	1.4378	0.217748	-6.60305	4.02772e-11	1.17322e-08	Up
ENSMUSG00000049404	Rarres1	323.976	1.58917	0.24112	-6.59078	4.37525e-11	1.24481e-08	Up
ENSMUSG00000054263	Lifr	4460.4	1.23525	0.191903	-6.43684	1.21989e-10	3.39186e-08	Up
ENSMUSG00000063929	Cyp4a32	224.281	-1.11645	0.174097	6.4128	1.42874e-10	3.88426e-08	Down
ENSMUSG00000030137	Tuba8	120.023	-1.88233	0.294368	6.39448	1.61092e-10	4.19319e-08	Down
ENSMUSG00000039220	Ppp1r10	852.82	-1.25104	0.195594	6.3961	1.59392e-10	4.19319e-08	Down
ENSMUSG00000025153	Fasn	29579.9	1.83787	0.294536	-6.23989	4.3787e-10	1.11602e-07	Up
ENSMUSG00000024905	Tesmin	74.8722	-2.36786	0.381046	6.21409	5.16219e-10	1.28886e-07	Down
ENSMUSG00000029314	Gpat3	209.399	-1.12619	0.181784	6.19519	5.82143e-10	1.38581e-07	Down
ENSMUSG00000042246	Tmc7	89.5928	-1.62301	0.262009	6.19449	5.84735e-10	1.38581e-07	Down
ENSMUSG00000095532	Mup-ps13	45.5403	2.11141	0.340917	-6.19334	5.89033e-10	1.38581e-07	Up
ENSMUSG00000020889	Nr1d1	991.465	1.19786	0.193539	-6.18925	6.04515e-10	1.3954e-07	Up
ENSMUSG00000060803	Gstp1	1849.34	-0.800474	0.12954	6.17938	6.43554e-10	1.45801e-07	Down
ENSMUSG00000070811	Sult2a2	3939.64	-1.12439	0.182435	6.16324	7.12736e-10	1.58538e-07	Down
ENSMUSG00000021226	Acot2	297.195	-1.51486	0.247446	6.12197	9.24246e-10	2.01915e-07	Down
ENSMUSG00000022025	Cnmd	123.204	2.20681	0.361196	-6.10974	9.97906e-10	2.14182e-07	Up
ENSMUSG00000021789	Sftpa1	80.403	-2.88634	0.473516	6.09555	1.09061e-09	2.30044e-07	Down
ENSMUSG00000100094	1810008I18Rik	1634.1	1.30348	0.214787	-6.06872	1.2893e-09	2.67344e-07	Up
ENSMUSG00000022149	C9	2688.89	1.21224	0.199924	-6.06353	1.33169e-09	2.71532e-07	Up
ENSMUSG00000019558	Slc6a8	136.598	-1.29518	0.21394	6.05395	1.41334e-09	2.83456e-07	Down
ENSMUSG00000106069	Gm6135	153.381	2.17455	0.360307	-6.03528	1.58691e-09	3.13133e-07	Up
ENSMUSG00000110353	Gm33543	687.091	-1.59737	0.265195	6.02339	1.70806e-09	3.31688e-07	Down
ENSMUSG00000069922	Ces3a	8875.66	1.60635	0.268581	-5.98088	2.21941e-09	4.24255e-07	Up
ENSMUSG00000043924	Ncmap	26.9675	2.67982	0.45181	-5.93131	3.00527e-09	5.65637e-07	Up
ENSMUSG00000027562	Car2	289.966	-0.902205	0.152967	5.89805	3.67825e-09	6.81814e-07	Down
ENSMUSG00000028339	Col15a1	128.069	1.66062	0.281924	-5.89032	3.85446e-09	7.03813e-07	Up
ENSMUSG00000026956	Uap1l1	150.835	-1.21752	0.209174	5.82061	5.86317e-09	1.05485e-06	Down
ENSMUSG00000103653	Gstp-ps	2309.93	-0.860513	0.148381	5.79936	6.6568e-09	1.18028e-06	Down
ENSMUSG00000006517	Mvd	790.421	1.07244	0.185344	-5.78624	7.19791e-09	1.23923e-06	Up
ENSMUSG00000025492	Ifitm3	6696.86	0.905856	0.156662	-5.78223	7.37175e-09	1.23923e-06	Up
ENSMUSG00000053168	9030619P08Rik	404.674	1.76457	0.305198	-5.78171	7.39443e-09	1.23923e-06	Up
ENSMUSG00000078234	Klhdc7a	530.593	1.07455	0.185809	-5.78311	7.333e-09	1.23923e-06	Up
ENSMUSG00000041769	Ppp2r2d	726.389	-0.853189	0.147932	5.76743	8.04881e-09	1.33066e-06	Down
ENSMUSG00000003555	Cyp17a1	1573.55	1.76947	0.311118	-5.68743	1.28965e-08	2.10367e-06	Up
ENSMUSG00000020776	Fbf1	420.678	-1.74278	0.307638	5.66505	1.46985e-08	2.33535e-06	Down
ENSMUSG00000038526	Car14	445.291	1.29977	0.229426	-5.66533	1.46744e-08	2.33535e-06	Up
ENSMUSG00000037606	Osbpl5	232.326	-1.31253	0.23287	5.6363	1.73746e-08	2.72514e-06	Down
ENSMUSG00000052934	Fbxo31	1349.92	-1.30392	0.232917	5.59821	2.16582e-08	3.35401e-06	Down
ENSMUSG00000038233	Gask1a	89.8071	1.58682	0.28399	-5.58761	2.30221e-08	3.52066e-06	Up
ENSMUSG00000039323	Igfbp2	20953.9	-1.18737	0.212923	5.57651	2.45397e-08	3.70641e-06	Down
ENSMUSG00000006476	Nsmf	1399.2	0.74915	0.135019	-5.54846	2.88197e-08	4.29975e-06	Up
ENSMUSG00000026853	Crat	1511.41	-1.66909	0.302391	5.51965	3.39673e-08	5.0067e-06	Down
ENSMUSG00000031844	Hsd17b2	1614.2	0.861993	0.156302	-5.51493	3.48923e-08	5.08182e-06	Up
ENSMUSG00000041567	Serpina12	151.365	2.31735	0.424898	-5.45389	4.92808e-08	7.09296e-06	Up
ENSMUSG00000090298	Sult3a2	16.9848	3.10986	0.57083	-5.44797	5.09485e-08	7.24772e-06	Up
ENSMUSG00000092021	Gbp11	194.092	1.60858	0.295675	-5.44037	5.31702e-08	7.4146e-06	Up
ENSMUSG00000096688	Mup17	1228.34	4.71779	0.867268	-5.43982	5.33337e-08	7.4146e-06	Up
ENSMUSG00000034774	Dsg1c	505.621	-1.90964	0.351617	5.43102	5.60324e-08	7.70225e-06	Down
ENSMUSG00000020873	Slc35b1	575.612	0.727458	0.134353	-5.41451	6.14553e-08	8.35382e-06	Up
ENSMUSG00000020131	Pcsk4	699.14	-0.864033	0.159718	5.40974	6.31147e-08	8.48511e-06	Down
ENSMUSG00000051716	Apon	4281.78	0.955864	0.177406	-5.388	7.12449e-08	9.47402e-06	Up
ENSMUSG00000028268	Gbp3	386.179	1.52516	0.287104	-5.31222	1.083e-07	1.42467e-05	Up
ENSMUSG00000020472	Zkscan17	548.378	-0.685998	0.129746	5.28723	1.24185e-07	1.61626e-05	Down
ENSMUSG00000008035	Mid1ip1	2432.35	1.15865	0.2193	-5.28342	1.26793e-07	1.62375e-05	Up
ENSMUSG00000052974	Cyp2f2	12896.7	1.16456	0.220456	-5.28252	1.27416e-07	1.62375e-05	Up
ENSMUSG00000006014	Prg4	639.724	0.847934	0.16079	-5.27354	1.33817e-07	1.68775e-05	Up
ENSMUSG00000057933	Gsta2	1076.57	-0.946051	0.179466	5.27148	1.35331e-07	1.68942e-05	Down
ENSMUSG00000075010	AW112010	1625.38	0.636897	0.12115	-5.25711	1.46337e-07	1.80838e-05	Up
ENSMUSG00000030909	Anks4b	1929.11	0.853876	0.162637	-5.2502	1.51931e-07	1.84033e-05	Up
ENSMUSG00000105096	Gbp10	58.8503	2.74711	0.523184	-5.25076	1.51471e-07	1.84033e-05	Up
ENSMUSG00000002831	Plin4	443.888	-3.65247	0.698364	5.23004	1.69471e-07	2.03265e-05	Down
ENSMUSG00000020917	Acly	10450	1.53584	0.293959	-5.22468	1.7446e-07	2.0646e-05	Up
ENSMUSG00000036452	Arhgap26	169.305	1.25336	0.239962	-5.22316	1.75895e-07	2.0646e-05	Up
ENSMUSG00000047735	Samd9l	426.954	1.20764	0.231268	-5.22179	1.77198e-07	2.0646e-05	Up
ENSMUSG00000026870	Cutal	826.297	0.63868	0.123064	-5.1898	2.10521e-07	2.42973e-05	Up
ENSMUSG00000000440	Pparg	364.093	-0.967069	0.18729	5.16348	2.42403e-07	2.77155e-05	Down
ENSMUSG00000025351	Cd63	174.109	-1.14589	0.222481	5.15051	2.59776e-07	2.92456e-05	Down
ENSMUSG00000060613	Cyp2c70	8213.89	0.901682	0.175086	-5.14994	2.60566e-07	2.92456e-05	Up
ENSMUSG00000034853	Acot11	228.063	1.6611	0.323778	-5.13034	2.89213e-07	3.21657e-05	Up
ENSMUSG00000038217	Tlcd2	1397.94	0.963755	0.188668	-5.1082	3.25247e-07	3.58475e-05	Up
ENSMUSG00000039519	Cyp7b1	347.177	0.729518	0.142877	-5.10591	3.29203e-07	3.59595e-05	Up
ENSMUSG00000042216	Sgsm1	108.696	1.17225	0.2301	-5.09455	3.49569e-07	3.78462e-05	Up
ENSMUSG00000024222	Fkbp5	1607.9	-1.28601	0.252553	5.09205	3.54207e-07	3.8012e-05	Down
ENSMUSG00000053460	Ggcx	928.454	0.945537	0.18589	-5.08654	3.64664e-07	3.87939e-05	Up
ENSMUSG00000080738	Mup-ps22	67.6251	1.51751	0.299879	-5.06041	4.18361e-07	4.41227e-05	Up
ENSMUSG00000020122	Egfr	2393.44	0.931456	0.184698	-5.04312	4.58003e-07	4.78907e-05	Up
ENSMUSG00000024354	Slc23a1	1370.59	0.904507	0.180765	-5.00377	5.62196e-07	5.82873e-05	Up
ENSMUSG00000025509	Pnpla2	2071.63	-0.768732	0.153692	5.00177	5.6806e-07	5.84004e-05	Down
ENSMUSG00000023073	Slc10a2	107.832	2.19496	0.43944	-4.99491	5.88636e-07	6.00115e-05	Up
ENSMUSG00000045087	S1pr5	131.176	1.17938	0.236541	-4.98596	6.16541e-07	6.23369e-05	Up
ENSMUSG00000035692	Isg15	267.89	1.63244	0.327869	-4.97893	6.39371e-07	6.41153e-05	Up
ENSMUSG00000041773	Enc1	130.489	-1.24426	0.251024	4.95674	7.16872e-07	7.13025e-05	Down
ENSMUSG00000044734	Serpinb1a	156.293	1.3271	0.268421	-4.94409	7.64989e-07	7.54748e-05	Up
ENSMUSG00000074375	Sult2a3	601.458	-3.2813	0.663916	4.94235	7.71878e-07	7.55453e-05	Down
ENSMUSG00000016024	Lbp	1668.81	-0.688671	0.139424	4.93939	7.83656e-07	7.60893e-05	Down
ENSMUSG00000055312	Them7	254.714	0.857147	0.173974	-4.92688	8.35536e-07	8.04878e-05	Up
ENSMUSG00000002058	Unc119	155.263	-1.37007	0.278428	4.92075	8.6215e-07	8.19911e-05	Down
ENSMUSG00000027048	Abcb11	8310.66	0.84073	0.170926	-4.91869	8.71248e-07	8.19911e-05	Up
ENSMUSG00000036390	Gadd45a	246.614	1.64327	0.33402	-4.91967	8.66925e-07	8.19911e-05	Up
ENSMUSG00000067279	Ppp1r3c	486.207	1.21097	0.246298	-4.91668	8.80261e-07	8.22069e-05	Up
ENSMUSG00000021594	Srd5a1	615.64	0.986584	0.200795	-4.91339	8.95142e-07	8.29634e-05	Up
ENSMUSG00000040658	Dnph1	134.064	1.08846	0.221784	-4.90776	9.21232e-07	8.41711e-05	Up
ENSMUSG00000044349	Snhg11	187.733	-1.57131	0.320179	4.90761	9.21933e-07	8.41711e-05	Down
ENSMUSG00000044786	Zfp36	2017.89	0.787096	0.161412	-4.8763	1.08094e-06	9.79576e-05	Up
ENSMUSG00000021338	Carmil1	81.3013	1.17967	0.242089	-4.87286	1.09992e-06	9.89441e-05	Up
ENSMUSG00000035372	1810055G02Rik	409.35	-0.860144	0.177074	4.85755	1.18848e-06	0.00010613	Down
ENSMUSG00000040675	Mthfd1l	96.8966	-1.57933	0.325311	4.85483	1.20492e-06	0.000106819	Down
ENSMUSG00000057103	Nat8f1	3050.35	0.796589	0.165053	-4.82626	1.39124e-06	0.000122449	Up
ENSMUSG00000032849	Abcc4	253.127	-1.14437	0.237207	4.82437	1.40445e-06	0.000122729	Down
ENSMUSG00000037942	Crp	5955.04	0.732531	0.151906	-4.82227	1.41934e-06	0.000123151	Up
ENSMUSG00000026730	Pter	1385.35	0.741421	0.154228	-4.80732	1.52967e-06	0.000131789	Up
ENSMUSG00000026072	Il1r1	528.103	-1.19724	0.250252	4.78416	1.71708e-06	0.0001469	Down
ENSMUSG00000017639	Rab11fip4	130.835	-1.05939	0.221865	4.77494	1.79764e-06	0.000152725	Down
ENSMUSG00000078566	Bnip3	4671.97	-0.613022	0.128442	4.77277	1.81708e-06	0.000153312	Down
ENSMUSG00000015224	Cyp2j9	344.41	-1.39703	0.293001	4.76803	1.8604e-06	0.000155111	Down
ENSMUSG00000060183	Cxcl11	95.6763	1.38297	0.290073	-4.76766	1.86377e-06	0.000155111	Up
ENSMUSG00000045211	Nudt18	322.579	-0.886511	0.186062	4.7646	1.89232e-06	0.000156424	Down
ENSMUSG00000027962	Vcam1	324.642	-0.792165	0.166479	4.75836	1.95174e-06	0.000160252	Down
ENSMUSG00000027514	Zbp1	218.802	1.31403	0.277847	-4.72934	2.25245e-06	0.000182561	Up
ENSMUSG00000029771	Irf5	205.675	1.14317	0.241756	-4.72863	2.26043e-06	0.000182561	Up
ENSMUSG00000037664	Cdkn1c	162.073	-0.960236	0.203099	4.72793	2.26821e-06	0.000182561	Down
ENSMUSG00000087579	Hectd2os	741.232	1.342	0.284368	-4.71925	2.36715e-06	0.000189279	Up
ENSMUSG00000086841	2410006H16Rik	342.362	-1.1732	0.249373	4.70461	2.54346e-06	0.000202056	Down
ENSMUSG00000015312	Gadd45b	138.38	-2.03639	0.436099	4.66956	3.01846e-06	0.000236717	Down
ENSMUSG00000074183	Gsta1	27.0566	-2.34451	0.502002	4.67033	3.00723e-06	0.000236717	Down
ENSMUSG00000049107	Ntf3	37.3411	-1.68683	0.36142	4.66722	3.05299e-06	0.000237391	Down
ENSMUSG00000070368	Prok1	29.8132	2.0686	0.4433	-4.66636	3.06586e-06	0.000237391	Up
ENSMUSG00000034173	Zbed5	61.4537	-1.50254	0.322221	4.66306	3.1154e-06	0.00023971	Down
ENSMUSG00000052520	Cyp2j5	8241.47	0.736338	0.158411	-4.64828	3.34721e-06	0.000255936	Up
ENSMUSG00000018459	Slc13a3	291.172	0.979568	0.211199	-4.63812	3.51593e-06	0.000267167	Up
ENSMUSG00000024955	Esrra	1073.47	-0.58543	0.126342	4.63371	3.59175e-06	0.000271244	Down
ENSMUSG00000075706	Gpx4	3937.53	-0.751667	0.162728	4.61917	3.85278e-06	0.000289172	Down
ENSMUSG00000020123	Avpr1a	325.644	0.814942	0.176853	-4.60802	4.06519e-06	0.000300884	Up
ENSMUSG00000022091	Sorbs3	1120.86	-0.827466	0.179605	4.60713	4.08261e-06	0.000300884	Down
ENSMUSG00000024818	Slc25a45	410.91	0.857024	0.185966	-4.6085	4.05585e-06	0.000300884	Up
ENSMUSG00000109291	Gm2814	55.9739	-1.40635	0.305973	4.59632	4.30025e-06	0.000315026	Down
ENSMUSG00000031387	Renbp	147.247	-1.10896	0.241964	4.58318	4.57958e-06	0.000333491	Down
ENSMUSG00000022751	Nit2	2875.82	0.560125	0.122535	-4.57114	4.85075e-06	0.000351149	Up
ENSMUSG00000023044	Csad	4619.24	-1.42963	0.313265	4.56366	5.02698e-06	0.000361765	Down
ENSMUSG00000040785	Ttc3	742.411	-0.844898	0.185261	4.56058	5.10135e-06	0.000364971	Down
ENSMUSG00000025223	Ldb1	972.244	-0.643301	0.141128	4.55827	5.15758e-06	0.000366848	Down
ENSMUSG00000022587	Ly6e	5145.97	0.960155	0.210843	-4.55389	5.26628e-06	0.000372415	Up
ENSMUSG00000071547	Nt5dc2	151.08	-0.919276	0.201937	4.55228	5.30673e-06	0.000373118	Down
ENSMUSG00000021773	Comtd1	127.985	-0.843937	0.185781	4.54263	5.55558e-06	0.000388382	Down
ENSMUSG00000021416	Eci3	146.549	1.80354	0.398242	-4.52876	5.9332e-06	0.000405513	Up
ENSMUSG00000036813	Entpd8	1921.46	0.611217	0.134906	-4.53069	5.87902e-06	0.000405513	Up
ENSMUSG00000078672	Mup20	318.837	1.23744	0.27311	-4.53093	5.87255e-06	0.000405513	Up
ENSMUSG00000078853	Igtp	798.81	1.11676	0.246589	-4.52884	5.93087e-06	0.000405513	Up
ENSMUSG00000002059	Rab34	132.859	-0.995587	0.220043	4.52451	6.05365e-06	0.000411447	Down
ENSMUSG00000000739	Sult5a1	182.649	2.89677	0.64126	-4.51731	6.26291e-06	0.000423318	Up
ENSMUSG00000052563	D930048N14Rik	143.427	0.903804	0.200295	-4.51236	6.41107e-06	0.000430951	Up
ENSMUSG00000020027	Socs2	825.691	-1.31978	0.292719	4.5087	6.52251e-06	0.000433676	Down
ENSMUSG00000045294	Insig1	10013	1.03828	0.230232	-4.50968	6.49252e-06	0.000433676	Up
ENSMUSG00000090090	Mup-ps16	31.3075	2.46969	0.549095	-4.49774	6.86795e-06	0.000454176	Up
ENSMUSG00000042524	Sun2	1757.06	-0.693898	0.154387	4.49453	6.97246e-06	0.000458608	Down
ENSMUSG00000024580	Grpel2	1129.58	-0.719577	0.160227	4.49098	7.08969e-06	0.000461357	Down
ENSMUSG00000049858	Suox	2135.3	0.767924	0.17099	-4.49105	7.08725e-06	0.000461357	Up
ENSMUSG00000032596	Uba7	377.498	0.858756	0.19145	-4.48554	7.27279e-06	0.000470769	Up
ENSMUSG00000032018	Sc5d	14866.5	0.816283	0.182378	-4.47577	7.61366e-06	0.00049024	Up
ENSMUSG00000097203	4732419C18Rik	159.84	0.979986	0.219451	-4.46563	7.98317e-06	0.000511341	Up
ENSMUSG00000038859	Baiap2l1	899.356	-0.704873	0.158094	4.45858	8.25052e-06	0.000525713	Down
ENSMUSG00000026405	C4bp	6442.6	0.566825	0.127552	-4.44385	8.83619e-06	0.000560114	Up
ENSMUSG00000017830	Dhx58	209.75	1.22236	0.276362	-4.42304	9.73227e-06	0.000613735	Up
ENSMUSG00000007594	Hapln4	202.501	0.776108	0.176571	-4.39543	1.10552e-05	0.00069011	Up
ENSMUSG00000073835	Mup-ps12	21.1505	2.98347	0.678769	-4.39541	1.10562e-05	0.00069011	Up
ENSMUSG00000020766	Galk1	2186.39	-0.954297	0.217502	4.38753	1.14647e-05	0.000711977	Down
ENSMUSG00000001436	Slc19a1	189.64	-1.15132	0.262495	4.38607	1.15415e-05	0.000713127	Down
ENSMUSG00000030605	Mfge8	403.172	-0.673551	0.154018	4.37321	1.22435e-05	0.000752696	Down
ENSMUSG00000023070	Rgn	27035.9	0.666685	0.15249	-4.37198	1.23125e-05	0.000753155	Up
ENSMUSG00000042429	Adora1	515.841	-0.91546	0.209594	4.36778	1.25517e-05	0.000763968	Down
ENSMUSG00000025656	Arhgef9	103.413	-1.09581	0.251105	4.36393	1.27746e-05	0.000773683	Down
ENSMUSG00000002083	Bbc3	176.695	0.945945	0.217104	-4.35711	1.31792e-05	0.000794256	Up
ENSMUSG00000026866	Kynu	1855.1	0.638184	0.146882	-4.34486	1.39361e-05	0.000835758	Up
ENSMUSG00000031812	Map1lc3b	1772.89	-0.475697	0.10967	4.33752	1.44099e-05	0.000859955	Down
ENSMUSG00000038422	Hdhd3	409.81	0.828735	0.19126	-4.33302	1.47078e-05	0.000873473	Up
ENSMUSG00000045092	S1pr1	963.778	0.951063	0.219758	-4.32778	1.50618e-05	0.000890177	Up
ENSMUSG00000019232	Etnppl	3629.88	-0.574138	0.132973	4.31769	1.5767e-05	0.000927373	Down
ENSMUSG00000027602	Map1lc3a	791.799	-0.797782	0.184872	4.31533	1.59364e-05	0.000932849	Down
ENSMUSG00000023057	Fabp2	902.8	0.57043	0.132463	-4.30633	1.65987e-05	0.000966994	Up
ENSMUSG00000074578	Zfas1	316.512	-1.16212	0.269952	4.3049	1.67064e-05	0.000968652	Down
ENSMUSG00000025014	Dntt	42.922	1.84069	0.428039	-4.30028	1.70582e-05	0.000984386	Up
ENSMUSG00000029482	Aacs	3517.73	1.17551	0.273684	-4.29512	1.74598e-05	0.000998148	Up
ENSMUSG00000031613	Hpgd	2961.61	0.588913	0.13711	-4.29519	1.74545e-05	0.000998148	Up
ENSMUSG00000034785	Dio1	1927.26	1.25472	0.292409	-4.29096	1.77905e-05	0.00101232	Up
ENSMUSG00000046352	Gjb2	4283.46	0.961647	0.224436	-4.28472	1.82967e-05	0.00103631	Up
ENSMUSG00000023150	Ivns1abp	2841.96	-0.590018	0.137751	4.28321	1.84214e-05	0.00103856	Down
ENSMUSG00000022514	Il1rap	2195.55	0.563081	0.131632	-4.27768	1.8885e-05	0.00105981	Up
ENSMUSG00000045282	Tmem86b	1366.42	0.750298	0.175553	-4.2739	1.92082e-05	0.00107303	Up
ENSMUSG00000024769	Cdc42bpg	548.671	-0.581569	0.136432	4.2627	2.01968e-05	0.00112313	Down
ENSMUSG00000035064	Eef2k	363.756	0.839853	0.197177	-4.25938	2.04995e-05	0.0011348	Up
ENSMUSG00000028327	Stra6l	2084.97	1.04491	0.245756	-4.25181	2.1205e-05	0.00116857	Up
ENSMUSG00000003814	Calr	11610.4	0.773505	0.182311	-4.24279	2.20763e-05	0.00121113	Up
ENSMUSG00000031903	Pla2g15	335.868	0.812592	0.191616	-4.24073	2.22799e-05	0.00121684	Up
ENSMUSG00000070690	Albfm1	1300.11	-0.887752	0.20947	4.23809	2.25431e-05	0.00122574	Down
ENSMUSG00000024694	Keg1	1140.33	0.965706	0.227956	-4.23637	2.27161e-05	0.00122969	Up
ENSMUSG00000061815	Rufy4	44.8582	-2.49412	0.589138	4.23352	2.30066e-05	0.00123992	Down
ENSMUSG00000079470	Utp14b	241.373	1.19698	0.283034	-4.22912	2.34605e-05	0.00125884	Up
ENSMUSG00000043091	Tuba1c	656.431	0.709712	0.16808	-4.22247	2.41642e-05	0.00129094	Up
ENSMUSG00000034687	Fras1	59.9045	1.11178	0.264191	-4.20825	2.57358e-05	0.00136892	Up
ENSMUSG00000022994	Adcy6	950.998	-0.986572	0.235279	4.1932	2.75041e-05	0.00145665	Down
ENSMUSG00000051359	Ncald	188.848	1.22026	0.291814	-4.18163	2.89425e-05	0.00152622	Up
ENSMUSG00000046879	Irgm1	819.38	1.01341	0.242421	-4.18035	2.91058e-05	0.00152824	Up
ENSMUSG00000030545	Pex11a	2300.52	-1.39817	0.335124	4.17211	3.01798e-05	0.00157761	Down
ENSMUSG00000048486	Fitm2	1130.29	-0.764893	0.183376	4.17117	3.0304e-05	0.00157761	Down
ENSMUSG00000057346	Apol9a	1159.64	0.932055	0.223629	-4.16786	3.0747e-05	0.00159389	Up
ENSMUSG00000055737	Ghr	8180.1	0.549592	0.132226	-4.15644	3.23238e-05	0.00166856	Up
ENSMUSG00000029370	Rassf6	259.544	0.902175	0.217163	-4.15437	3.2619e-05	0.00167673	Up
ENSMUSG00000063388	BC023105	93.1356	1.58252	0.381867	-4.14416	3.41061e-05	0.00174583	Up
ENSMUSG00000051817	Sox12	184.619	-0.887455	0.214492	4.13747	3.51155e-05	0.00179001	Down
ENSMUSG00000031266	Gla	102.303	0.922814	0.223249	-4.13355	3.57198e-05	0.00181326	Up
ENSMUSG00000021069	Pygl	9052.5	0.677079	0.164217	-4.12307	3.73854e-05	0.00188997	Up
ENSMUSG00000030246	Ldhb	77.794	-1.12299	0.27283	4.11609	3.85354e-05	0.00194009	Down
ENSMUSG00000031147	Magix	305.563	0.577113	0.14035	-4.11195	3.9234e-05	0.00196717	Up
ENSMUSG00000021281	Tnfaip2	360.338	0.622326	0.151442	-4.10934	3.96784e-05	0.00198133	Up
ENSMUSG00000020429	Igfbp1	1538.75	-2.22167	0.541256	4.10466	4.04913e-05	0.0020137	Down
ENSMUSG00000060152	Pop5	738.485	-0.663984	0.162339	4.09012	4.31152e-05	0.00213551	Down
ENSMUSG00000032115	Hyou1	1876.15	0.969719	0.237199	-4.0882	4.34735e-05	0.00214458	Up
ENSMUSG00000030956	Fam53b	218.242	0.810291	0.198281	-4.08658	4.37785e-05	0.00215095	Up
ENSMUSG00000074896	Ifit3	350.226	1.13684	0.278263	-4.08549	4.39844e-05	0.00215242	Up
ENSMUSG00000040093	Bmf	343.405	1.01591	0.248722	-4.08453	4.41661e-05	0.0021527	Up
ENSMUSG00000048578	Mlec	1501.18	0.647833	0.158645	-4.08354	4.43552e-05	0.00215334	Up
ENSMUSG00000019906	Lin7a	244.207	0.73535	0.180154	-4.0818	4.4689e-05	0.00216097	Up
ENSMUSG00000047230	Cldn2	918.123	0.825167	0.20228	-4.07932	4.51669e-05	0.00217548	Up
ENSMUSG00000036368	Rmdn2	1026.47	0.602515	0.147859	-4.07493	4.60285e-05	0.00220829	Up
ENSMUSG00000039745	Htatip2	1163.46	-0.637713	0.156609	4.07202	4.66079e-05	0.00222735	Down
ENSMUSG00000020865	Abcc3	8255.27	-0.603571	0.148266	4.07087	4.68369e-05	0.00222958	Down
ENSMUSG00000054072	Iigp1	4781.96	0.920558	0.226251	-4.06874	4.72689e-05	0.00224143	Up
ENSMUSG00000072949	Acot1	838.169	-2.52223	0.621357	4.05923	4.92357e-05	0.00232567	Down
ENSMUSG00000034783	Cd207	88.457	0.978274	0.241214	-4.05562	5.00012e-05	0.00235275	Up
ENSMUSG00000028266	Lmo4	356.462	-1.06667	0.26346	4.04871	5.15001e-05	0.00241399	Down
ENSMUSG00000092203	1110038B12Rik	234.903	-0.823074	0.203656	4.04149	5.31122e-05	0.00248005	Down
ENSMUSG00000008393	Carhsp1	1570.26	0.486923	0.12072	-4.03349	5.49536e-05	0.00255628	Up
ENSMUSG00000018983	E2f2	24.6186	1.53455	0.38092	-4.02853	5.6126e-05	0.00260093	Up
ENSMUSG00000086447	Gm13522	38.9467	1.60823	0.399364	-4.02697	5.64996e-05	0.00260836	Up
ENSMUSG00000034528	Hsd17b13	8346.24	-0.576999	0.143793	4.0127	6.0029e-05	0.00276088	Down
ENSMUSG00000037035	Inhbb	37.2778	-1.50028	0.37438	4.00736	6.14008e-05	0.0028134	Down
ENSMUSG00000046959	Slc26a1	4504.89	0.478071	0.119617	-3.99669	6.42336e-05	0.00293222	Up
ENSMUSG00000066613	Zfp932	76.0299	0.964037	0.241364	-3.99411	6.49369e-05	0.0029533	Up
ENSMUSG00000052151	Plpp2	670.644	-0.863154	0.216499	3.98687	6.69516e-05	0.00303365	Down
ENSMUSG00000042510	AA986860	50.3047	-1.9178	0.481275	3.98483	6.75293e-05	0.00304854	Down
ENSMUSG00000024697	Gna14	50.4727	1.24701	0.313612	-3.97628	7.00018e-05	0.00314854	Up
ENSMUSG00000026074	Map4k4	277.455	-0.694832	0.175133	3.96746	7.26419e-05	0.00325532	Down
ENSMUSG00000061132	Blnk	63.5813	1.67071	0.421608	-3.96271	7.41043e-05	0.0032967	Up
ENSMUSG00000096727	Psmb9	317.831	0.831726	0.209849	-3.96346	7.38719e-05	0.0032967	Up
ENSMUSG00000025810	Nrp1	771.181	0.58099	0.146718	-3.95991	7.49793e-05	0.00332354	Up
ENSMUSG00000024338	Psmb8	855.918	0.644797	0.163359	-3.94711	7.91001e-05	0.00349354	Up
ENSMUSG00000020085	Aifm2	877.544	-0.57829	0.14656	3.94575	7.95507e-05	0.0035008	Down
ENSMUSG00000024052	Lpin2	8370.71	-0.800691	0.203326	3.93797	8.21745e-05	0.00360331	Down
ENSMUSG00000070044	Fam149a	348.195	0.677472	0.172092	-3.93669	8.26121e-05	0.00360956	Up
ENSMUSG00000025854	Fam20c	1423.67	0.596428	0.151824	-3.92843	8.55035e-05	0.0037226	Up
ENSMUSG00000026566	Mpzl1	61.4892	-1.0421	0.265338	3.92744	8.58565e-05	0.00372471	Down
ENSMUSG00000034459	Ifit1	294.981	1.53595	0.391689	-3.92135	8.80558e-05	0.00380662	Up
ENSMUSG00000025555	Farp1	401.786	0.611029	0.156007	-3.91666	8.97827e-05	0.00386761	Up
ENSMUSG00000027074	Slc43a3	732.292	-0.579244	0.14793	3.91566	9.01585e-05	0.00387017	Down
ENSMUSG00000030787	Lyve1	244.972	-1.50949	0.386354	3.90701	9.34442e-05	0.00399498	Down
ENSMUSG00000033634	Nat8f2	10151.2	1.0883	0.2786	-3.9063	9.37192e-05	0.00399498	Up
ENSMUSG00000094152	Slc6a16	30.2381	-1.69809	0.435207	3.90179	9.54833e-05	0.00405605	Down
ENSMUSG00000028037	Ifi44	136.58	1.72687	0.44282	-3.8997	9.63103e-05	0.00407703	Up
ENSMUSG00000006356	Crip2	834.148	-0.605566	0.155402	3.89678	9.74784e-05	0.00409811	Down
ENSMUSG00000040213	Kyat3	6795.12	-0.78148	0.200536	3.89695	9.74113e-05	0.00409811	Down
ENSMUSG00000045730	Adrb2	50.5138	-1.13632	0.291874	3.89318	9.89377e-05	0.00414522	Down
ENSMUSG00000024866	Acy3	1351.17	0.603478	0.15523	-3.88763	0.000101229	0.00422675	Up
ENSMUSG00000037406	Htra4	28.5862	1.79237	0.461814	-3.88114	0.000103968	0.00432635	Up
ENSMUSG00000025823	Pdia4	2700.44	0.635381	0.163936	-3.8758	0.000106276	0.00440738	Up
ENSMUSG00000062488	Ifit3b	80.5566	1.44201	0.372573	-3.87041	0.000108652	0.00449072	Up
ENSMUSG00000024992	Pde6c	219.289	-2.40113	0.620884	3.86728	0.000110056	0.0045334	Down
ENSMUSG00000062908	Acadm	6268.99	-0.416846	0.108121	3.85537	0.000115554	0.00474393	Down
ENSMUSG00000040253	Gbp7	493.637	0.872543	0.22649	-3.85246	0.000116938	0.00476875	Up
ENSMUSG00000066319	Rtp3	551.392	0.652527	0.169357	-3.85297	0.000116692	0.00476875	Up
ENSMUSG00000020205	Phlda1	1223.98	1.06916	0.277952	-3.84657	0.000119785	0.00483262	Up
ENSMUSG00000022757	Tfg	802.946	0.566922	0.147365	-3.84707	0.00011954	0.00483262	Up
ENSMUSG00000038168	P3h2	30.9527	-1.37746	0.358159	3.84595	0.000120085	0.00483262	Down
ENSMUSG00000085208	Brip1os	445.062	0.545815	0.141871	-3.84726	0.000119448	0.00483262	Up
ENSMUSG00000030643	Rab30	245.389	-1.5115	0.393116	3.84493	0.000120585	0.00483683	Down
ENSMUSG00000026614	Slc30a10	342.932	1.08633	0.282688	-3.84285	0.000121616	0.00484642	Up
ENSMUSG00000071369	Map3k5	804.155	-0.457303	0.119	3.84288	0.000121599	0.00484642	Down
ENSMUSG00000061825	Ces2c	267.713	0.984254	0.256212	-3.84156	0.000122255	0.00485605	Up
ENSMUSG00000050144	Slc25a44	1557.47	0.666093	0.173708	-3.83456	0.000125789	0.00498027	Up
ENSMUSG00000018900	Slc22a5	501.504	-0.85554	0.223845	3.82203	0.000132358	0.00522345	Down
ENSMUSG00000033318	Gstt2	3867.96	-0.687396	0.179946	3.82001	0.000133448	0.00524953	Down
ENSMUSG00000024049	Myom1	29.0355	-1.84005	0.481791	3.8192	0.000133888	0.00524995	Down
ENSMUSG00000041351	Rap1gap	155.451	-0.705592	0.184996	3.81409	0.000136688	0.00534261	Down
ENSMUSG00000073758	Sh3d21	53.2873	-1.25973	0.330356	3.81327	0.000137141	0.00534327	Down
ENSMUSG00000004798	Ulk2	946.966	0.569907	0.149652	-3.80823	0.000139967	0.00541886	Up
ENSMUSG00000069516	Lyz2	1156.07	0.625347	0.164182	-3.80886	0.000139608	0.00541886	Up
ENSMUSG00000079057	Cyp4v3	4458.05	0.542561	0.142985	-3.79453	0.000147921	0.00570871	Up
ENSMUSG00000024042	Sik1	932.851	-1.12443	0.297421	3.7806	0.000156451	0.00601892	Down
ENSMUSG00000032026	Rexo2	959.397	0.434144	0.114918	-3.77784	0.000158193	0.00604793	Up
ENSMUSG00000078920	Ifi47	234.855	1.11608	0.295407	-3.77812	0.000158016	0.00604793	Up
ENSMUSG00000029664	Tfpi2	826.578	0.744436	0.197095	-3.77703	0.000158708	0.00604869	Up
ENSMUSG00000027605	Acss2	9084.95	0.91812	0.243252	-3.77435	0.000160425	0.00609515	Up
ENSMUSG00000052534	Pbx1	605.901	-0.516224	0.136967	3.76897	0.000163924	0.00619213	Down
ENSMUSG00000059824	Dbp	3708.57	0.882629	0.234189	-3.76887	0.00016399	0.00619213	Up
ENSMUSG00000023224	Serping1	12233.1	0.609124	0.161676	-3.76756	0.000164854	0.0062056	Up
ENSMUSG00000032245	Cln6	106.465	-1.2137	0.322382	3.76479	0.000166688	0.00625541	Down
ENSMUSG00000045776	Lrtm1	500.098	1.20864	0.321226	-3.76259	0.000168165	0.00629152	Up
ENSMUSG00000022425	Enpp2	1259.07	-0.631618	0.168035	3.75884	0.000170701	0.00636692	Down
ENSMUSG00000026365	Cfh	10188	0.616312	0.164179	-3.75389	0.00017411	0.00647437	Up
ENSMUSG00000082676	Gm11843	41.7142	-2.54908	0.6793	3.75251	0.000175074	0.00649049	Down
ENSMUSG00000109473	B930025P03Rik	64.9606	-1.80485	0.481216	3.7506	0.000176413	0.00652036	Down
ENSMUSG00000030827	Fgf21	35.0145	-2.36409	0.632747	3.73623	0.000186797	0.00686268	Down
ENSMUSG00000032077	Bud13	439.215	-2.84884	0.76245	3.73644	0.000186647	0.00686268	Down
ENSMUSG00000051652	Lrrc3	1364.44	0.535	0.143336	-3.73248	0.000189606	0.00694502	Up
ENSMUSG00000085132	Gm12265	32.6986	1.36051	0.365074	-3.72668	0.000194021	0.00708552	Up
ENSMUSG00000007097	Atp1a2	36.2112	-1.19432	0.321004	3.72059	0.000198757	0.00723689	Down
ENSMUSG00000063286	Gm8995	79.4131	0.946696	0.25465	-3.71764	0.000201092	0.00730016	Up
ENSMUSG00000025355	Mmp19	1211.32	0.595849	0.160396	-3.71486	0.000203315	0.00733956	Up
ENSMUSG00000042622	Maff	174.209	-0.893277	0.240466	3.71478	0.000203377	0.00733956	Down
ENSMUSG00000019883	Echdc1	1701.71	0.608007	0.164051	-3.70621	0.000210381	0.00756893	Up
ENSMUSG00000038965	Ube2l3	1199.76	0.427334	0.115324	-3.70551	0.00021097	0.00756893	Up
ENSMUSG00000022769	Sdf2l1	278.58	1.32888	0.358896	-3.70267	0.000213341	0.00763162	Up
ENSMUSG00000032754	Slc8b1	1441.18	-0.726409	0.196496	3.69682	0.000218319	0.00778691	Down
ENSMUSG00000085241	Snhg3	121.992	-1.04964	0.284142	3.69408	0.000220684	0.00784838	Down
ENSMUSG00000054942	Miga1	42.152	-1.15873	0.31398	3.69046	0.00022385	0.00793791	Down
ENSMUSG00000006538	Ihh	45.1222	1.18738	0.322813	-3.67822	0.000234872	0.00827353	Up
ENSMUSG00000027947	Il6ra	1851.56	-0.992628	0.269817	3.6789	0.00023424	0.00827353	Down
ENSMUSG00000070348	Ccnd1	3017.91	0.961871	0.261541	-3.6777	0.000235343	0.00827353	Up
ENSMUSG00000030830	Itgal	211.084	0.674384	0.183602	-3.67307	0.000239657	0.00839598	Up
ENSMUSG00000051748	Wfdc21	4773.51	1.12654	0.306752	-3.67249	0.000240199	0.00839598	Up
ENSMUSG00000027801	Tm4sf4	2459.76	-0.541834	0.147724	3.66789	0.000244562	0.00852413	Down
ENSMUSG00000049721	Gal3st1	87.9034	-1.5747	0.429423	3.66702	0.00024539	0.00852871	Down
ENSMUSG00000030541	Idh2	4918.72	-0.422274	0.115342	3.66105	0.000251181	0.00870525	Down
ENSMUSG00000068246	Apol9b	2267.65	0.643024	0.175801	-3.65767	0.000254516	0.00879589	Up
ENSMUSG00000039878	Slc39a5	60.2488	-1.78433	0.489137	3.64791	0.000264379	0.00908543	Down
ENSMUSG00000076617	Ighm	315.94	1.39177	0.381491	-3.64824	0.000264046	0.00908543	Up
ENSMUSG00000019577	Pdk4	237.858	-2.18787	0.600805	3.64157	0.000270984	0.00928632	Down
ENSMUSG00000046312	Myorg	706.027	0.591152	0.162485	-3.63821	0.000274545	0.00938207	Up
ENSMUSG00000012519	Mlkl	88.1085	0.885893	0.243805	-3.63361	0.000279481	0.00952416	Up
ENSMUSG00000028862	Map3k6	45.0229	-1.15079	0.316959	3.63072	0.000282636	0.0095707	Down
ENSMUSG00000041075	Fzd7	315.197	0.763391	0.210288	-3.63021	0.000283194	0.0095707	Up
ENSMUSG00000063229	Ldha	9518.49	-0.408828	0.112614	3.63036	0.000283028	0.0095707	Down
ENSMUSG00000071204	Gm10319	346.059	0.842492	0.232247	-3.62757	0.000286101	0.00964232	Up
ENSMUSG00000098234	Snhg6	290.278	-0.679299	0.187297	3.62685	0.000286895	0.00964251	Down
ENSMUSG00000051041	Olfml1	259.864	0.820209	0.226254	-3.62517	0.000288775	0.0096791	Up
ENSMUSG00000058207	Serpina3k	49449.7	0.64861	0.179158	-3.62032	0.000294242	0.0098354	Up
ENSMUSG00000028359	Orm3	159.006	1.3356	0.370184	-3.60792	0.000308664	0.0102894	Up
ENSMUSG00000044122	Proca1	50.9321	-1.29105	0.35843	3.60197	0.000315817	0.0104707	Down
ENSMUSG00000059248	Septin9	1133.98	0.504111	0.139949	-3.60211	0.000315646	0.0104707	Up
ENSMUSG00000022474	Pmm1	118.98	-0.95186	0.264431	3.59965	0.00031864	0.0105358	Down
ENSMUSG00000027531	Impa1	1317.81	0.476673	0.132803	-3.58931	0.000331549	0.0109037	Up
ENSMUSG00000108083	Mug4-ps	273.264	0.63827	0.177792	-3.58997	0.000330714	0.0109037	Up
ENSMUSG00000024485	Slc4a9	50.7614	-2.09549	0.585255	3.58048	0.000342961	0.0111798	Down
ENSMUSG00000038175	Mylip	208.809	-0.635927	0.177566	3.58136	0.000341811	0.0111798	Down
ENSMUSG00000062515	Fabp4	198.191	-0.912495	0.254887	3.58	0.000343601	0.0111798	Down
ENSMUSG00000072944	Nup62cl	40.5011	-1.40246	0.391701	3.58044	0.000343019	0.0111798	Down
ENSMUSG00000013419	Zfp651	37.476	-1.10488	0.309018	3.57545	0.000349624	0.0113323	Down
ENSMUSG00000057836	Xlr3a	66.8589	-1.936	0.54153	3.57507	0.000350138	0.0113323	Down
ENSMUSG00000072082	Ccnf	95.4573	0.957165	0.267896	-3.57289	0.000353062	0.0113967	Up
ENSMUSG00000047631	Apof	10257.3	0.560274	0.157203	-3.564	0.000365245	0.011759	Up
ENSMUSG00000031173	Otc	9453.57	0.415802	0.116707	-3.5628	0.000366923	0.01177	Up
ENSMUSG00000047866	Lonp2	4551.92	0.53006	0.148794	-3.56238	0.000367513	0.01177	Up
ENSMUSG00000013846	St3gal1	1414.3	0.624037	0.175251	-3.56081	0.000369712	0.0117835	Up
ENSMUSG00000069793	Slfn9	98.8075	0.895133	0.251392	-3.5607	0.000369861	0.0117835	Up
ENSMUSG00000019874	Fabp7	47.3961	0.981406	0.275705	-3.55962	0.000371392	0.0118016	Up
ENSMUSG00000028525	Pde4b	359.728	0.986674	0.277288	-3.5583	0.000373269	0.0118305	Up
ENSMUSG00000042942	Greb1l	34.9968	-1.55583	0.437974	3.55233	0.000381841	0.0120398	Down
ENSMUSG00000063952	Brpf3	821.883	-0.586206	0.164991	3.55296	0.000380924	0.0120398	Down
ENSMUSG00000071637	Cebpd	137.723	-0.965648	0.272003	3.55014	0.000385022	0.0121089	Down
ENSMUSG00000056144	Trim34a	90.0887	0.85424	0.240689	-3.54914	0.000386484	0.0121237	Up
ENSMUSG00000034412	Tbc1d10a	358.185	0.501472	0.141329	-3.54826	0.000387781	0.0121333	Up
ENSMUSG00000074377	Sult2a4	39.3507	-1.14749	0.323673	3.54522	0.000392286	0.0122429	Down
ENSMUSG00000039156	Stim2	608.3	0.58502	0.165058	-3.54433	0.000393619	0.0122533	Up
ENSMUSG00000025508	Rplp2	2765.98	-0.509414	0.143819	3.54206	0.000397014	0.0122964	Down
ENSMUSG00000032575	Manf	1197.73	0.936298	0.264333	-3.54212	0.000396931	0.0122964	Up
ENSMUSG00000036752	Tubb4b	1055.32	0.609912	0.172415	-3.53747	0.000403979	0.0124554	Up
ENSMUSG00000108368	Gm45053	20.0063	-1.58723	0.448708	3.53734	0.000404183	0.0124554	Down
ENSMUSG00000021335	Slc17a1	262.864	-0.901478	0.254981	3.53548	0.000407035	0.0125117	Down
ENSMUSG00000070427	Il18bp	230.643	0.578148	0.163602	-3.53387	0.000409517	0.0125565	Up
ENSMUSG00000031822	Gse1	359.894	1.05171	0.298081	-3.52826	0.000418301	0.0127937	Up
ENSMUSG00000019864	Rtn4ip1	359.364	0.521153	0.147795	-3.52619	0.000421591	0.0128302	Up
ENSMUSG00000028961	Pgd	1022.32	0.660075	0.187159	-3.52681	0.000420598	0.0128302	Up
ENSMUSG00000020051	Pah	23035.8	0.592298	0.168161	-3.5222	0.000427985	0.0129283	Up
ENSMUSG00000020102	Slc16a7	3107.7	-0.470039	0.133443	3.52238	0.000427686	0.0129283	Down
ENSMUSG00000022814	Umps	883.149	0.610696	0.173374	-3.52242	0.000427629	0.0129283	Up
ENSMUSG00000037740	Mrps26	535.359	-0.489134	0.139119	3.51595	0.000438187	0.0131912	Down
ENSMUSG00000113536	Gm49327	32.5759	-1.42523	0.405407	3.51555	0.000438844	0.0131912	Down
ENSMUSG00000047109	Cldn14	159.972	0.88052	0.250597	-3.51369	0.000441933	0.0132515	Up
ENSMUSG00000015714	Cers2	6696.24	0.438772	0.124945	-3.51171	0.000445228	0.0132528	Up
ENSMUSG00000041926	Rnpep	730.634	0.529654	0.150814	-3.51197	0.000444793	0.0132528	Up
ENSMUSG00000057143	Trim12c	174.846	0.871334	0.248104	-3.51197	0.000444799	0.0132528	Up
ENSMUSG00000044206	Vsig4	526.545	0.71078	0.202634	-3.50771	0.000451989	0.0134149	Up
ENSMUSG00000047617	Paxx	368.085	0.565872	0.161376	-3.50655	0.00045396	0.0134149	Up
ENSMUSG00000053617	Sh3pxd2a	302.626	0.72966	0.208053	-3.50709	0.000453043	0.0134149	Up
ENSMUSG00000022940	Pigp	356.257	-0.62047	0.177261	3.50032	0.0004647	0.0136991	Down
ENSMUSG00000021903	Galnt15	70.4438	-1.355	0.387597	3.4959	0.00047246	0.0138944	Down
ENSMUSG00000040599	Mis12	367.586	0.593786	0.169887	-3.49517	0.000473758	0.0138992	Up
ENSMUSG00000024845	Tmem134	1358.14	-0.666243	0.190876	3.49045	0.000482199	0.0141113	Down
ENSMUSG00000035868	Zfp983	79.0837	0.875459	0.250859	-3.48985	0.000483295	0.0141113	Up
ENSMUSG00000020189	Osbpl8	535.569	0.638781	0.183326	-3.4844	0.000493242	0.0142993	Up
ENSMUSG00000048621	Gm6377	42.4476	-1.42837	0.409817	3.48538	0.000491439	0.0142993	Down
ENSMUSG00000056666	Retsat	10696	-0.960278	0.275585	3.48452	0.000493023	0.0142993	Down
ENSMUSG00000019194	Scn1b	174.923	-0.715152	0.205312	3.48325	0.000495365	0.0143269	Down
ENSMUSG00000027381	Bcl2l11	180.61	-0.615975	0.177005	3.47999	0.000501442	0.0144685	Down
ENSMUSG00000050069	Grem2	269.383	-0.735316	0.211393	3.47844	0.000504349	0.0145181	Down
ENSMUSG00000052656	Rnf103	2078.5	0.698963	0.201003	-3.47737	0.000506368	0.014542	Up
ENSMUSG00000018442	Derl2	2066.48	0.465139	0.133814	-3.47601	0.000508941	0.0145747	Up
ENSMUSG00000053964	Lgals4	857.658	-2.48157	0.714018	3.47551	0.000509888	0.0145747	Down
ENSMUSG00000036820	Amdhd2	507.501	-0.673932	0.194183	3.4706	0.000519294	0.014809	Down
ENSMUSG00000005514	Por	18211.6	-0.616801	0.177856	3.46799	0.000524365	0.0149188	Down
ENSMUSG00000031378	Abcd1	586.185	0.505993	0.146011	-3.46544	0.000529357	0.0150259	Up
ENSMUSG00000047454	Gphn	1066.69	0.50677	0.146342	-3.46292	0.000534341	0.0151322	Up
ENSMUSG00000036216	Leap2	698.086	0.586447	0.169386	-3.46219	0.000535805	0.0151387	Up
ENSMUSG00000037797	Adh4	1241.23	0.565147	0.16347	-3.45718	0.000545854	0.015387	Up
ENSMUSG00000002017	Fam98a	431.313	0.48157	0.139652	-3.44837	0.000563982	0.0157674	Up
ENSMUSG00000003500	Impdh1	74.9099	-0.806486	0.233816	3.44923	0.000562177	0.0157674	Down
ENSMUSG00000019578	Ubxn6	1429.71	-0.625356	0.181275	3.44977	0.00056107	0.0157674	Down
ENSMUSG00000026691	Fmo3	12838.6	-0.77454	0.224627	3.44812	0.000564504	0.0157674	Down
ENSMUSG00000032125	Robo4	307.305	-0.672987	0.195355	3.44494	0.000571176	0.0159175	Down
ENSMUSG00000031790	Mmp15	783.991	0.499467	0.145099	-3.44226	0.00057688	0.0160399	Up
ENSMUSG00000025044	Msr1	210.612	0.635543	0.18517	-3.43221	0.000598682	0.0166083	Up
ENSMUSG00000038776	Ephx1	6298.16	-0.585003	0.170601	3.42907	0.000605655	0.0167638	Down
ENSMUSG00000034994	Eef2	33301.5	-0.464486	0.135623	3.42485	0.00061515	0.0169881	Down
ENSMUSG00000025795	Rassf3	1341.92	-0.580926	0.169798	3.42128	0.000623274	0.0171035	Down
ENSMUSG00000026946	Nmi	378.122	0.699822	0.204629	-3.41995	0.000626317	0.0171035	Up
ENSMUSG00000029380	Cxcl1	147.802	0.934298	0.273152	-3.42043	0.000625222	0.0171035	Up
ENSMUSG00000029656	C8b	1594.56	1.04306	0.304908	-3.42089	0.000624176	0.0171035	Up
ENSMUSG00000048706	Lurap1l	912.836	-0.684865	0.200196	3.42098	0.000623957	0.0171035	Down
ENSMUSG00000072849	Serpina1e	5897.96	0.844917	0.247134	-3.41886	0.000628831	0.0171339	Up
ENSMUSG00000019997	Ccn2	189.565	-2.2181	0.649842	3.41329	0.000641831	0.0174492	Down
ENSMUSG00000073771	Btbd19	87.3855	-2.69515	0.790847	3.40793	0.000654576	0.0177563	Down
ENSMUSG00000086290	Snhg12	188.242	-0.77413	0.227473	3.40318	0.000666071	0.0180281	Down
ENSMUSG00000030278	Cidec	26.6346	-1.42905	0.419996	3.40254	0.00066763	0.0180304	Down
ENSMUSG00000038393	Txnip	4081.76	-1.1508	0.338552	3.39919	0.00067586	0.0182125	Down
ENSMUSG00000087590	Epb41l4aos	245.756	-1.08312	0.318899	3.39643	0.000682712	0.0183567	Down
ENSMUSG00000032078	Zpr1	3250.98	-1.81599	0.534829	3.39547	0.000685098	0.0183805	Down
ENSMUSG00000019818	Cd164	4951.66	0.481184	0.141941	-3.39001	0.00069889	0.0187094	Up
ENSMUSG00000066637	Ttc32	199.212	0.540214	0.159508	-3.38675	0.000707253	0.018892	Up
ENSMUSG00000055692	Tmem191c	36.6371	-1.33882	0.39542	3.38582	0.000709652	0.0189148	Down
ENSMUSG00000045775	Slc16a5	1231.71	-0.495973	0.14653	3.38479	0.000712333	0.018945	Down
ENSMUSG00000036083	Slc17a3	962.741	0.815847	0.241098	-3.38387	0.000714707	0.0189669	Up
ENSMUSG00000032041	Tirap	387.368	0.522367	0.154474	-3.38158	0.000720696	0.0190844	Up
ENSMUSG00000026944	Abca2	731.325	0.819738	0.242471	-3.38077	0.000722839	0.0190994	Up
ENSMUSG00000056091	St3gal5	3596.46	-0.864539	0.255768	3.38018	0.000724386	0.0190994	Down
ENSMUSG00000039917	Rhbdd2	565.117	-0.546908	0.161959	3.37683	0.000733267	0.019292	Down
ENSMUSG00000020044	Timp3	868.106	-0.749851	0.222398	3.37167	0.000747143	0.0195577	Down
ENSMUSG00000040548	Tex2	1680.06	0.414506	0.122921	-3.37214	0.000745878	0.0195577	Up
ENSMUSG00000089712	Gm15889	78.6344	-1.47534	0.437618	3.37129	0.000748162	0.0195577	Down
ENSMUSG00000039958	Etfbkmt	736.011	-0.895475	0.266094	3.36527	0.000764697	0.0199473	Down
ENSMUSG00000021591	Glrx	873.122	-0.735493	0.218814	3.36127	0.000775852	0.0201953	Down
ENSMUSG00000056148	Rdh9	222.544	-0.871285	0.259456	3.35813	0.000784729	0.020383	Down
ENSMUSG00000112006	Gm48633	386.178	0.462351	0.137807	-3.35506	0.000793469	0.0205663	Up
ENSMUSG00000022575	Gsdmd	688.152	0.492033	0.146725	-3.35344	0.000798144	0.0206236	Up
ENSMUSG00000033256	Shf	417.823	-0.708925	0.211459	3.35254	0.000800736	0.0206236	Down
ENSMUSG00000105703	Gm43305	61.9359	-1.34986	0.402638	3.35255	0.000800716	0.0206236	Down
ENSMUSG00000022351	Sqle	2021.77	0.867474	0.259279	-3.34571	0.000820728	0.0210941	Up
ENSMUSG00000026950	Neb	209.977	1.06573	0.31891	-3.3418	0.000832363	0.0213483	Up
ENSMUSG00000004460	Dnajb11	1266.02	0.563957	0.168821	-3.34057	0.00083606	0.0213983	Up
ENSMUSG00000037805	Rpl10a	2260.74	-0.522599	0.156479	3.33974	0.000838578	0.0214179	Down
ENSMUSG00000029763	Exoc4	305.199	0.582412	0.174489	-3.33781	0.000844421	0.021437	Up
ENSMUSG00000031482	Slc25a15	4650.83	0.534149	0.159991	-3.33861	0.000841992	0.021437	Up
ENSMUSG00000038007	Acer2	226.45	-0.631596	0.189228	3.33776	0.000844581	0.021437	Down
ENSMUSG00000041720	Pi4ka	975.1	-0.571992	0.171585	3.33359	0.000857344	0.0217158	Down
ENSMUSG00000020571	Pdia6	3697.09	0.682293	0.205154	-3.32575	0.0008818	0.0221974	Up
ENSMUSG00000032348	Gsta4	2674.71	-0.491799	0.147836	3.32665	0.000878965	0.0221974	Down
ENSMUSG00000053332	Gas5	1773.9	-0.591975	0.177968	3.3263	0.000880068	0.0221974	Down
ENSMUSG00000021539	Lect2	3056.09	0.532735	0.160306	-3.32324	0.000889775	0.022318	Up
ENSMUSG00000034382	AI661453	479.904	0.535455	0.161131	-3.3231	0.000890239	0.022318	Up
ENSMUSG00000044250	Pced1b	88.2499	-0.895449	0.269643	3.32087	0.000897378	0.0224051	Down
ENSMUSG00000064215	Ifi27	1787.1	0.732422	0.220548	-3.32092	0.000897212	0.0224051	Up
ENSMUSG00000039145	Camk1d	1597.79	0.697354	0.210148	-3.3184	0.000905348	0.0225581	Up
ENSMUSG00000030236	Slco1b2	17004.1	0.337998	0.101934	-3.31584	0.000913683	0.0227195	Up
ENSMUSG00000033854	Kcnk10	19.8986	1.64716	0.496959	-3.31447	0.000918159	0.0227845	Up
ENSMUSG00000026688	Mgst3	1001.14	-0.684674	0.206665	3.31297	0.0009231	0.0228607	Down
ENSMUSG00000056116	H2-T22	2091.83	0.343071	0.103596	-3.31162	0.000927582	0.0229253	Up
ENSMUSG00000049152	Ugt3a2	5321.83	0.509699	0.15394	-3.31103	0.000929529	0.0229271	Up
ENSMUSG00000046811	Gltpd2	1043.64	0.396764	0.119859	-3.31025	0.000932133	0.0229451	Up
ENSMUSG00000068877	Selenbp2	410.043	0.758173	0.229158	-3.30851	0.000937943	0.0230418	Up
ENSMUSG00000027513	Pck1	60824.6	-1.01287	0.306535	3.30427	0.000952238	0.0232927	Down
ENSMUSG00000079017	Ifi27l2a	149.173	0.790972	0.239411	-3.30383	0.000953746	0.0232927	Up
ENSMUSG00000086437	Gm13021	45.2624	-1.20751	0.365492	3.30379	0.000953872	0.0232927	Down
ENSMUSG00000028073	Pear1	234.931	-0.569377	0.172566	3.29947	0.000968673	0.0236071	Down
ENSMUSG00000036138	Acaa1a	4352.95	-0.566154	0.171686	3.29761	0.00097511	0.0237167	Down
ENSMUSG00000056035	Cyp3a11	75082.2	-0.452258	0.137188	3.29664	0.000978504	0.023752	Down
ENSMUSG00000024130	Abca3	2386.86	0.476292	0.144556	-3.29486	0.000984717	0.0238449	Up
ENSMUSG00000024135	Srbd1	312.028	0.517248	0.15706	-3.29332	0.000990126	0.0238449	Up
ENSMUSG00000045410	Akr1e1	774.012	0.471493	0.143153	-3.29362	0.000989078	0.0238449	Up
ENSMUSG00000071335	Mfsd4b3-ps	141.411	0.632535	0.192054	-3.29353	0.000989391	0.0238449	Up
ENSMUSG00000026864	Hspa5	10142.7	0.722261	0.219371	-3.29241	0.000993322	0.0238749	Up
ENSMUSG00000034591	Slc41a2	102.958	1.14597	0.348365	-3.28957	0.0010034	0.0240699	Up
ENSMUSG00000004071	Cdip1	1728.55	-0.597832	0.182115	3.28272	0.00102812	0.0245665	Down
ENSMUSG00000038975	Rabggtb	860.102	-0.477601	0.145473	3.2831	0.00102672	0.0245665	Down
ENSMUSG00000025396	Hsd17b6	8095.64	-0.941385	0.286823	3.28212	0.0010303	0.0245706	Down
ENSMUSG00000024039	Cbs	8373.74	0.717935	0.219069	-3.2772	0.00104842	0.0249539	Up
ENSMUSG00000026024	Als2	1253.74	0.470238	0.143518	-3.27651	0.00105097	0.0249662	Up
ENSMUSG00000067928	Zfp760	127.426	0.954158	0.29129	-3.27562	0.0010543	0.0249967	Up
ENSMUSG00000058070	Eml1	79.7446	-0.890944	0.27256	3.2688	0.00108003	0.0255573	Down
ENSMUSG00000052566	Hook2	962.536	-0.540165	0.165278	3.26823	0.00108224	0.0255601	Down
ENSMUSG00000037938	Chchd5	252.25	-0.540828	0.16554	3.26707	0.00108668	0.0255898	Down
ENSMUSG00000047446	Arl4a	416.734	-0.789631	0.241714	3.26681	0.00108768	0.0255898	Down
ENSMUSG00000028755	Cda	194.864	-1.03518	0.317064	3.26491	0.001095	0.0256002	Down
ENSMUSG00000043760	Pkhd1	126.874	0.690061	0.211373	-3.26465	0.00109599	0.0256002	Up
ENSMUSG00000044748	Defb1	57.9746	-1.31358	0.402381	3.26452	0.00109649	0.0256002	Down
ENSMUSG00000056643	Chst13	117.17	0.766792	0.234873	-3.26471	0.00109576	0.0256002	Up
ENSMUSG00000029440	Psmd9	1030.9	-0.418645	0.128343	3.26193	0.00110655	0.0257857	Down
ENSMUSG00000020869	Lrrc59	941.377	0.537549	0.164934	-3.25917	0.00111737	0.0259885	Up
ENSMUSG00000002332	Dhrs1	2099.36	0.474713	0.14577	-3.25659	0.00112758	0.0261025	Up
ENSMUSG00000006333	Rps9	5014.4	-0.492505	0.1512	3.25731	0.00112473	0.0261025	Down
ENSMUSG00000015461	Atf6b	310.497	0.567144	0.174167	-3.25632	0.00112867	0.0261025	Up
ENSMUSG00000031924	Cyb5b	9329.37	0.452122	0.138923	-3.25447	0.00113605	0.0262234	Up
ENSMUSG00000029490	Mfsd7a	85.9149	0.791166	0.243402	-3.25045	0.00115223	0.0265468	Up
ENSMUSG00000028743	Akr7a5	3606.18	-0.506065	0.155962	3.24479	0.00117538	0.0269786	Down
ENSMUSG00000038172	Ttc39b	823.765	0.982053	0.302644	-3.2449	0.0011749	0.0269786	Up
ENSMUSG00000073418	C4b	17851.6	0.502489	0.154922	-3.24349	0.00118075	0.0270512	Up
ENSMUSG00000028982	Slc25a33	309.235	-0.917495	0.283091	3.24099	0.00119114	0.0272381	Down
ENSMUSG00000055413	H2-Q5	111.068	0.779799	0.240662	-3.24022	0.00119437	0.0272612	Up
ENSMUSG00000027610	Gss	1843.95	-0.604606	0.186789	3.23685	0.00120858	0.027534	Down
ENSMUSG00000024816	Frmd8	412.037	0.723113	0.223589	-3.23411	0.00122021	0.0276958	Up
ENSMUSG00000028410	Dnaja1	3407.5	0.508616	0.157265	-3.23413	0.00122014	0.0276958	Up
ENSMUSG00000043085	Tmem82	589.751	-0.741231	0.229247	3.23334	0.00122353	0.0277197	Down
ENSMUSG00000019947	Arid5b	1291.93	-0.459142	0.142081	3.23154	0.00123123	0.0278426	Down
ENSMUSG00000026003	Acadl	5514.91	-0.400537	0.123986	3.2305	0.00123576	0.0278666	Down
ENSMUSG00000030124	Lag3	69.648	-2.75585	0.853142	3.23024	0.00123685	0.0278666	Down
ENSMUSG00000086212	Mkln1os	17.9277	-1.45367	0.450665	3.22562	0.001257	0.0282686	Down
ENSMUSG00000035948	Acss3	812.033	0.680328	0.211512	-3.21649	0.00129768	0.0291299	Up
ENSMUSG00000025732	Mcrip2	1119.38	-0.948705	0.295197	3.21381	0.00130986	0.0292425	Down
ENSMUSG00000060002	Chpt1	2189.24	-0.39953	0.124296	3.21433	0.00130747	0.0292425	Down
ENSMUSG00000070327	Rnf213	1262.43	0.859686	0.267482	-3.21399	0.00130904	0.0292425	Up
ENSMUSG00000033917	Gde1	1602.15	-1.00167	0.311896	3.21155	0.00132021	0.0294198	Down
ENSMUSG00000028467	Gba2	293.76	0.513397	0.159985	-3.20902	0.00133186	0.0296254	Up
ENSMUSG00000023495	Pcbp4	512.113	-0.703866	0.219479	3.20698	0.00134135	0.0297824	Down
ENSMUSG00000032725	Folr2	189.983	0.95623	0.298339	-3.20518	0.00134978	0.0299056	Up
ENSMUSG00000038550	Ciart	439.608	0.725137	0.226269	-3.20475	0.00135179	0.0299056	Up
ENSMUSG00000028744	Pqlc2	278.075	-0.568216	0.177495	3.2013	0.00136808	0.0301569	Down
ENSMUSG00000092008	Cyp2c69	6965.23	0.832636	0.260063	-3.20166	0.00136637	0.0301569	Up
ENSMUSG00000033355	Rtp4	296.523	0.831847	0.259888	-3.20078	0.00137055	0.030157	Up
ENSMUSG00000027223	Mapk8ip1	51.3637	-0.831277	0.259949	3.19785	0.00138455	0.0304103	Down
ENSMUSG00000035566	Pcdh17	39.3655	-1.16063	0.363538	3.1926	0.00140997	0.0309133	Down
ENSMUSG00000059970	Hspa2	184.173	-0.755986	0.236864	3.19165	0.00141465	0.0309603	Down
ENSMUSG00000032193	Ldlr	4044.34	0.489334	0.153344	-3.19108	0.00141741	0.0309652	Up
ENSMUSG00000018899	Irf1	812.221	0.515359	0.161582	-3.18945	0.00142542	0.0310036	Up
ENSMUSG00000028156	Eif4e	575.273	0.433665	0.13598	-3.18918	0.00142676	0.0310036	Up
ENSMUSG00000078817	Nlrp12	348.918	-2.04111	0.639965	3.18941	0.00142563	0.0310036	Down
ENSMUSG00000027950	Chrnb2	60.0101	-0.925992	0.290648	3.18596	0.00144273	0.031295	Down
ENSMUSG00000006589	Aprt	882.066	-0.487787	0.153206	3.18387	0.00145319	0.0313644	Down
ENSMUSG00000022178	Ajuba	140.251	1.07372	0.337194	-3.18427	0.0014512	0.0313644	Up
ENSMUSG00000026914	Psmd14	645.79	0.59943	0.188306	-3.18328	0.00145618	0.0313644	Up
ENSMUSG00000028150	Rorc	3377.38	-0.744794	0.233958	3.18346	0.00145528	0.0313644	Down
ENSMUSG00000001227	Sema6b	116.112	-0.926898	0.291618	3.17847	0.00148057	0.0315907	Down
ENSMUSG00000027762	Sucnr1	828.627	0.856105	0.269324	-3.17871	0.00147931	0.0315907	Up
ENSMUSG00000029798	Herc6	158.272	1.0308	0.324152	-3.17997	0.00147288	0.0315907	Up
ENSMUSG00000031400	G6pdx	130.478	0.699428	0.219954	-3.17988	0.00147336	0.0315907	Up
ENSMUSG00000066258	Trim12a	208.151	0.705912	0.222012	-3.17961	0.00147474	0.0315907	Up
ENSMUSG00000071180	Smim15	325.367	0.474148	0.14919	-3.17815	0.00148219	0.0315907	Up
ENSMUSG00000028976	Slc2a5	118.623	1.11798	0.352174	-3.17451	0.00150092	0.0319343	Up
ENSMUSG00000049577	Zfpm1	1112.58	0.730153	0.230118	-3.17295	0.001509	0.0320504	Up
ENSMUSG00000058135	Gstm1	32128.4	-0.599535	0.188994	3.17225	0.00151263	0.0320719	Down
ENSMUSG00000030560	Ctsc	2151.97	0.550551	0.173721	-3.16916	0.00152878	0.0323584	Up
ENSMUSG00000033863	Klf9	1472.79	-0.673656	0.212681	3.16745	0.0015378	0.0324931	Down
ENSMUSG00000073478	D730003I15Rik	37.3916	-1.00172	0.31635	3.1665	0.00154288	0.0325441	Down
ENSMUSG00000028111	Ctsk	33.0044	-1.25696	0.397302	3.16373	0.00155762	0.0326502	Down
ENSMUSG00000032883	Acsl3	1123.34	0.608686	0.192406	-3.16355	0.00155858	0.0326502	Up
ENSMUSG00000049422	Chchd10	11775.1	-0.509395	0.161017	3.16362	0.00155819	0.0326502	Down
ENSMUSG00000070873	Lilra5	62.4783	0.78755	0.248869	-3.16451	0.00155344	0.0326502	Up
ENSMUSG00000062822	4833420G17Rik	693.127	-0.510089	0.161378	3.16084	0.00157316	0.0328993	Down
ENSMUSG00000034422	Parp14	656.944	0.733138	0.231991	-3.16021	0.00157658	0.0329144	Up
ENSMUSG00000030934	Oat	15817.3	0.8123	0.257349	-3.15641	0.00159726	0.0332325	Up
ENSMUSG00000036904	Fzd8	434.729	0.897152	0.284276	-3.15591	0.00159996	0.0332325	Up
ENSMUSG00000038323	1700066M21Rik	382.91	0.50914	0.161284	-3.15679	0.00159517	0.0332325	Up
ENSMUSG00000005410	Mcm5	52.6663	0.942883	0.298835	-3.1552	0.0016039	0.0332578	Up
ENSMUSG00000002944	Cd36	2084.95	-0.528241	0.167457	3.15449	0.00160782	0.0332826	Down
ENSMUSG00000059060	Rad51b	263.158	-2.27457	0.721967	3.15053	0.00162973	0.0336793	Down
ENSMUSG00000037706	Cd81	3705.82	0.321442	0.102048	-3.14989	0.00163332	0.0336965	Up
ENSMUSG00000022579	Gpihbp1	499.081	-0.660905	0.209987	3.14737	0.00164746	0.033931	Down
ENSMUSG00000022364	Tbc1d31	122.356	0.724113	0.230282	-3.14446	0.00166393	0.0341552	Up
ENSMUSG00000106734	Gm20559	92.3643	0.880372	0.279955	-3.14469	0.00166266	0.0341552	Up
ENSMUSG00000004038	Gstm3	1758.83	-0.949799	0.302414	3.14073	0.00168529	0.0344781	Down
ENSMUSG00000047067	Dusp28	259.07	-0.839242	0.26718	3.14111	0.00168307	0.0344781	Down
ENSMUSG00000010609	Psen2	2955.53	0.570927	0.181917	-3.13838	0.00169882	0.0346563	Up
ENSMUSG00000025353	Ormdl2	552.858	0.495155	0.157781	-3.13824	0.00169967	0.0346563	Up
ENSMUSG00000014232	Cluap1	181.169	-0.855206	0.272555	3.13775	0.00170253	0.0346568	Down
ENSMUSG00000025002	Cyp2c55	206.895	-1.20139	0.383063	3.13628	0.00171107	0.0347151	Down
ENSMUSG00000041845	Rhod	522.59	-0.596772	0.190265	3.13653	0.00170962	0.0347151	Down
ENSMUSG00000013275	Slc41a1	112.457	0.761687	0.242977	-3.13481	0.00171968	0.0348321	Up
ENSMUSG00000026749	Nek6	559.103	0.633322	0.202323	-3.13025	0.0017466	0.0353141	Up
ENSMUSG00000075225	Ccdc162	94.1517	0.670885	0.214354	-3.1298	0.00174925	0.0353141	Up
ENSMUSG00000048782	Insc	106.569	1.09419	0.349734	-3.12862	0.00175629	0.0353977	Up
ENSMUSG00000028932	Psmc2	1447.25	0.381122	0.121852	-3.12775	0.00176151	0.0354446	Up
ENSMUSG00000024661	Fth1	30247.1	-0.435647	0.139313	3.1271	0.00176541	0.0354647	Down
ENSMUSG00000061983	Rps12	4569.19	-0.569727	0.182432	3.12296	0.00179042	0.0359081	Down
ENSMUSG00000040751	Lat2	26.2966	-1.23621	0.396089	3.12104	0.00180212	0.0360837	Down
ENSMUSG00000040740	Slc25a34	149.684	-0.789282	0.25323	3.11686	0.00182791	0.0365402	Down
ENSMUSG00000006932	Ctnnb1	4025.56	0.429796	0.137984	-3.11482	0.00184056	0.0367003	Up
ENSMUSG00000031818	Cox4i1	11394.2	-0.542453	0.174164	3.1146	0.00184192	0.0367003	Down
ENSMUSG00000027248	Pdia3	6106.94	0.574488	0.184582	-3.11236	0.00185596	0.0368845	Up
ENSMUSG00000051339	2900026A02Rik	1710.74	0.618428	0.198743	-3.11169	0.00186021	0.0368845	Up
ENSMUSG00000079015	Serpina1c	34417.4	0.57128	0.183587	-3.11177	0.0018597	0.0368845	Up
ENSMUSG00000027322	Siglec1	136.995	0.965656	0.311083	-3.10417	0.00190812	0.03776	Up
ENSMUSG00000031595	Pdgfrl	98.4724	-3.16036	1.01823	3.1038	0.00191053	0.03776	Down
ENSMUSG00000070737	Tmem35b	115.409	0.652589	0.210407	-3.10156	0.00192503	0.0379851	Up
ENSMUSG00000026229	Psmd1	1528.54	0.390878	0.126088	-3.10004	0.00193492	0.0381189	Up
ENSMUSG00000021336	Slc17a4	887.018	0.659185	0.212696	-3.09919	0.0019405	0.0381673	Up
ENSMUSG00000069919	Hba-a1	1086.75	-0.869144	0.28074	3.09591	0.00196212	0.0385307	Down
ENSMUSG00000052562	Slc22a30	1752.99	0.636041	0.205519	-3.0948	0.00196945	0.0386127	Up
ENSMUSG00000002233	Rhoc	260.759	-0.554369	0.179185	3.09383	0.00197588	0.0386693	Down
ENSMUSG00000020515	Cnot8	636.146	0.375169	0.12128	-3.09342	0.00197867	0.0386693	Up
ENSMUSG00000018909	Arrb1	341.831	-0.481627	0.156044	3.08649	0.00202537	0.039519	Down
ENSMUSG00000022347	A1bg	4919.27	3.16337	1.02515	-3.08575	0.00203036	0.0395533	Up
ENSMUSG00000048911	Rnf24	265.505	-0.576874	0.187004	3.08482	0.00203672	0.0396141	Down
ENSMUSG00000031090	Nadsyn1	616.836	-0.481097	0.156058	3.08281	0.00205053	0.0398194	Down
ENSMUSG00000035836	Ugt2b1	3765.36	0.460441	0.149448	-3.08095	0.00206342	0.0400062	Up
ENSMUSG00000040724	Kcna2	94.2611	0.713276	0.231621	-3.07949	0.00207354	0.0401388	Up
ENSMUSG00000043421	Hilpda	36.4127	-1.04439	0.339646	3.07493	0.00210555	0.0406941	Down
ENSMUSG00000041119	Pde9a	167.863	0.634149	0.206997	-3.06356	0.00218719	0.0422052	Up
ENSMUSG00000006998	Psmd2	2776.09	0.349258	0.114047	-3.06241	0.00219563	0.0423013	Up
ENSMUSG00000053175	Bcl3	377.55	1.01097	0.330422	-3.05964	0.00221602	0.042627	Up
ENSMUSG00000057596	Trim30d	112.982	0.869475	0.284342	-3.05785	0.00222931	0.0428153	Up
ENSMUSG00000024457	Trim26	754.738	0.589275	0.192773	-3.05683	0.0022369	0.0428937	Up
ENSMUSG00000005233	Spc25	108.906	-1.00411	0.328543	3.05624	0.0022413	0.0429006	Down
ENSMUSG00000027429	Sec23b	638.533	0.618446	0.202381	-3.05585	0.00224427	0.0429006	Up
ENSMUSG00000024900	Cpt1a	7852.63	-0.480644	0.157404	3.05358	0.00226128	0.043137	Down
ENSMUSG00000059447	Hadhb	2477.54	-0.299533	0.0981026	3.05326	0.00226369	0.043137	Down
ENSMUSG00000041220	Elovl6	5248.25	1.5369	0.503545	-3.05216	0.00227201	0.0432282	Up
ENSMUSG00000070407	Hs3st3b1	1462.28	0.416234	0.136402	-3.05153	0.00227682	0.0432525	Up
ENSMUSG00000025004	Cyp2c40	4693.02	0.564608	0.185087	-3.0505	0.0022846	0.0433331	Up
ENSMUSG00000029119	Man2b2	1479.87	0.357279	0.117143	-3.04993	0.00228897	0.0433487	Up
ENSMUSG00000002504	Slc9a3r2	595.879	-0.387314	0.127033	3.04892	0.00229665	0.0434035	Down
ENSMUSG00000031441	Atp11a	147.309	0.869666	0.285265	-3.04862	0.00229896	0.0434035	Up
ENSMUSG00000075602	Ly6a	248.288	0.994169	0.32634	-3.04642	0.00231584	0.0436548	Up
ENSMUSG00000054520	Sh3bp2	345.925	0.827616	0.272178	-3.04072	0.00236016	0.0444219	Up
ENSMUSG00000032531	Amotl2	738.33	-0.469603	0.154529	3.03894	0.00237415	0.0446165	Down
ENSMUSG00000029822	Osbpl3	44.3559	-1.37359	0.452306	3.03687	0.0023905	0.0448548	Down
ENSMUSG00000040483	Xaf1	116.5	0.808498	0.26638	-3.03513	0.00240432	0.045045	Up
ENSMUSG00000079227	Ccr5	89.9053	0.757339	0.249759	-3.03228	0.00242715	0.0454032	Up
ENSMUSG00000025348	Itga7	210.362	-0.577752	0.190596	3.03129	0.00243511	0.0454827	Down
ENSMUSG00000011305	Plin5	966.668	-1.80644	0.59621	3.02987	0.00244657	0.045627	Down
ENSMUSG00000031776	Arl2bp	139.424	-0.642331	0.212161	3.02757	0.00246533	0.0459068	Down
ENSMUSG00000001120	Pcbp3	30.5331	-1.01427	0.335201	3.02587	0.00247915	0.0460941	Down
ENSMUSG00000021215	Net1	847.505	-0.722247	0.238875	3.02354	0.00249834	0.0463088	Down
ENSMUSG00000025076	Casp7	539.104	0.582235	0.192596	-3.02309	0.00250205	0.0463088	Up
ENSMUSG00000044350	Lacc1	281.936	0.580999	0.192152	-3.02364	0.00249755	0.0463088	Up
ENSMUSG00000113543	Gm36264	22.8426	1.2222	0.404433	-3.02202	0.00251098	0.0464038	Up
ENSMUSG00000020182	Ddc	455.109	0.501841	0.166114	-3.02107	0.00251886	0.0464793	Up
ENSMUSG00000093674	Rpl41	3520.26	-0.513446	0.170036	3.01963	0.00253085	0.0466301	Down
ENSMUSG00000021453	Gadd45g	192.833	-1.28331	0.425161	3.01842	0.002541	0.0467109	Down
ENSMUSG00000023393	Slc17a9	71.9201	0.785627	0.260297	-3.01819	0.00254287	0.0467109	Up
ENSMUSG00000062456	Rpl9-ps6	118.829	-0.699729	0.231894	3.01745	0.00254909	0.0467206	Down
ENSMUSG00000069917	Hba-a2	752.626	-0.822057	0.272455	3.01722	0.00255104	0.0467206	Down
ENSMUSG00000051483	Cbr1	3126.15	-0.754547	0.250122	3.01672	0.00255527	0.0467281	Down
ENSMUSG00000036292	Gramd1c	679.832	0.629991	0.208939	-3.0152	0.00256814	0.0468934	Up
ENSMUSG00000037949	Ano10	220.188	-0.52004	0.172592	3.01312	0.00258575	0.0471446	Down
ENSMUSG00000074218	Cox7a1	76.8856	-0.956633	0.317971	3.00856	0.00262487	0.0477867	Down
ENSMUSG00000090264	Eif4ebp3	27.8668	-1.05671	0.351365	3.00743	0.00263464	0.0478932	Down
ENSMUSG00000032661	Oas3	23.4946	1.57326	0.523589	-3.00475	0.00265799	0.0481746	Up
ENSMUSG00000041891	Lman1	4155.22	0.395428	0.131588	-3.00504	0.00265548	0.0481746	Up
ENSMUSG00000026097	Ormdl1	286.801	0.472435	0.157259	-3.00419	0.00266293	0.0481898	Up
ENSMUSG00000068854	H2bc21	51.3849	0.941025	0.313283	-3.00375	0.00266671	0.0481898	Up
ENSMUSG00000009772	Nuak2	224.212	0.595856	0.198401	-3.00329	0.00267076	0.0481918	Up
ENSMUSG00000022809	Nr1i2	2907.99	-0.654864	0.218081	3.00284	0.00267471	0.0481921	Down
ENSMUSG00000030410	Dmwd	569.181	-0.407824	0.135875	3.00147	0.00268681	0.0483389	Down
ENSMUSG00000032513	Gorasp1	488.466	0.506334	0.168793	-2.99974	0.00270212	0.048543	Up
ENSMUSG00000054252	Fgfr3	757.938	0.654187	0.218126	-2.99913	0.00270753	0.0485688	Up
ENSMUSG00000036613	Eipr1	120.751	0.563882	0.188309	-2.99444	0.00274949	0.0492493	Up
ENSMUSG00000006678	Pola1	90.5694	0.669734	0.224008	-2.98977	0.00279185	0.0496369	Up
ENSMUSG00000027750	Postn	329.898	-0.521094	0.17431	2.98947	0.00279463	0.0496369	Down
ENSMUSG00000038290	Smg6	660.864	-0.480343	0.160683	2.98938	0.00279547	0.0496369	Down
ENSMUSG00000040479	Dgkz	1069.83	-0.372155	0.124486	2.98953	0.00279404	0.0496369	Down
ENSMUSG00000040605	Bace2	146.669	-0.65126	0.21776	2.99073	0.00278315	0.0496369	Down
ENSMUSG00000086938	4930481A15Rik	188.137	-0.562199	0.187934	2.99148	0.0027763	0.0496369	Down
ENSMUSG00000038900	Rpl12	4466.42	-0.509309	0.170452	2.98799	0.00280821	0.0497908	Down
ENSMUSG00000029826	Zc3hav1	705.874	0.733463	0.245544	-2.98709	0.00281646	0.0498649	Up

## Sheet: Suppl.Table.4
Supplementary Table 4. Differentially expressed genes between LL and HH.
GeneID	Symbol	Mean	LFC	SE	Statistic	p	adjusted p	Direction HH
ENSMUSG00000024992	Pde6c	268.408	-2.21816	0.190092	-11.6689	1.8383e-31	2.23996e-27	Down
ENSMUSG00000096688	Mup17	1105.57	3.1826	0.283707	11.2179	3.32987e-29	2.02872e-25	Up
ENSMUSG00000066154	Mup3	25545.1	1.85121	0.16692	11.0904	1.3967e-28	5.67291e-25	Up
ENSMUSG00000078689	Mup6	208.199	2.16914	0.20242	10.716	8.55922e-27	2.60735e-23	Up
ENSMUSG00000002831	Plin4	257.846	-2.91718	0.284027	-10.2708	9.544e-25	2.32587e-21	Down
ENSMUSG00000075025	Gm10804	97.7329	-3.3661	0.346453	-9.71589	2.5799e-22	5.23935e-19	Down
ENSMUSG00000082363	Mup-ps18	200.068	3.07016	0.318576	9.63714	5.5716e-22	9.69857e-19	Up
ENSMUSG00000023073	Slc10a2	97.0521	2.64646	0.286027	9.25251	2.19292e-20	3.34009e-17	Up
ENSMUSG00000066153	Mup21	591.222	1.66289	0.182732	9.10017	9.01894e-20	1.22106e-16	Up
ENSMUSG00000073842	Mup7	84.3298	3.13008	0.364032	8.59834	8.08761e-18	9.85475e-15	Up
ENSMUSG00000106069	Gm6135	137.923	2.07444	0.242928	8.5393	1.35043e-17	1.49591e-14	Up
ENSMUSG00000037606	Osbpl5	213.425	-1.39867	0.166968	-8.37689	5.43455e-17	5.51833e-14	Down
ENSMUSG00000000739	Sult5a1	151.515	2.71894	0.328373	8.28004	1.23135e-16	1.15415e-13	Up
ENSMUSG00000038233	Gask1a	133.395	1.89663	0.23091	8.21375	2.1439e-16	1.86596e-13	Up
ENSMUSG00000031767	Nudt7	2926.67	1.13445	0.142904	7.93855	2.04556e-15	1.66167e-12	Up
ENSMUSG00000044349	Snhg11	190.724	-2.41637	0.307284	-7.86363	3.73146e-15	2.84174e-12	Down
ENSMUSG00000035686	Thrsp	19967.6	1.09273	0.13937	7.84048	4.48839e-15	3.21712e-12	Up
ENSMUSG00000015224	Cyp2j9	419.776	-1.84225	0.23628	-7.7969	6.34487e-15	4.29513e-12	Down
ENSMUSG00000028715	Cyp4a14	14876.3	-1.5256	0.211434	-7.21546	5.37509e-13	3.44713e-10	Down
ENSMUSG00000025014	Dntt	52.2636	2.0639	0.287018	7.19083	6.43964e-13	3.77425e-10	Up
ENSMUSG00000041567	Serpina12	186.413	1.90049	0.264344	7.18946	6.50465e-13	3.77425e-10	Up
ENSMUSG00000076617	Ighm	416.92	1.34304	0.186995	7.18222	6.85868e-13	3.79877e-10	Up
ENSMUSG00000022149	C9	2728.99	1.22536	0.17308	7.07977	1.44395e-12	7.64981e-10	Up
ENSMUSG00000063929	Cyp4a32	252.445	-1.16524	0.165302	-7.04919	1.79962e-12	9.13681e-10	Down
ENSMUSG00000089873	Mup13	1023.2	3.34191	0.478104	6.98993	2.75023e-12	1.34046e-09	Up
ENSMUSG00000003555	Cyp17a1	1649.11	1.92998	0.278559	6.92845	4.25473e-12	1.99399e-09	Up
ENSMUSG00000050423	Ppp1r3g	366.514	-1.66509	0.243333	-6.84288	7.76171e-12	3.50283e-09	Down
ENSMUSG00000073835	Mup-ps12	31.4768	3.22308	0.471967	6.82904	8.54854e-12	3.72014e-09	Up
ENSMUSG00000073830	Mup14	46.0361	2.99273	0.444756	6.72894	1.70909e-11	6.94174e-09	Up
ENSMUSG00000101532	Zbed4-ps1	226.728	-2.31315	0.3437	-6.73015	1.69491e-11	6.94174e-09	Down
ENSMUSG00000049404	Rarres1	383.616	1.2788	0.191671	6.67183	2.52625e-11	9.9298e-09	Up
ENSMUSG00000024052	Lpin2	8357.41	-0.907117	0.14046	-6.4582	1.05957e-10	4.03463e-08	Down
ENSMUSG00000021789	Sftpa1	60.0945	-2.6753	0.415192	-6.44353	1.16728e-10	4.2655e-08	Down
ENSMUSG00000040127	Sdr9c7	314.607	1.05286	0.163472	6.44058	1.19021e-10	4.2655e-08	Up
ENSMUSG00000020776	Fbf1	434.838	-1.67693	0.261549	-6.41154	1.44061e-10	5.01538e-08	Down
ENSMUSG00000021416	Eci3	137.419	1.38571	0.216487	6.40086	1.54501e-10	5.22945e-08	Up
ENSMUSG00000078680	Mup10	22.6375	3.33939	0.523745	6.37599	1.81789e-10	5.98674e-08	Up
ENSMUSG00000028789	Azin2	154.102	-1.20999	0.191397	-6.32189	2.58384e-10	8.28528e-08	Down
ENSMUSG00000060317	Acnat2	430.222	1.07085	0.169851	6.30466	2.88818e-10	9.02373e-08	Up
ENSMUSG00000026853	Crat	1212.8	-1.11789	0.177825	-6.28646	3.24778e-10	9.89356e-08	Down
ENSMUSG00000052131	Akr1b7	157.565	-1.52847	0.243723	-6.27133	3.5798e-10	1.0639e-07	Down
ENSMUSG00000029657	Hsph1	643.225	1.32555	0.213041	6.22201	4.90835e-10	1.42401e-07	Up
ENSMUSG00000059060	Rad51b	201.992	-1.42144	0.231125	-6.15007	7.74509e-10	2.19474e-07	Down
ENSMUSG00000078674	Mup18	53.3575	5.30756	0.864181	6.14172	8.16328e-10	2.26067e-07	Up
ENSMUSG00000028072	Ntrk1	38.7378	-2.33938	0.381733	-6.12831	8.88196e-10	2.40504e-07	Down
ENSMUSG00000025153	Fasn	34023.1	1.10786	0.181905	6.09033	1.12679e-09	2.98478e-07	Up
ENSMUSG00000051748	Wfdc21	5503.93	0.750254	0.124199	6.04076	1.53391e-09	3.97674e-07	Up
ENSMUSG00000008035	Mid1ip1	2958.73	1.01265	0.168672	6.00366	1.92921e-09	4.89737e-07	Up
ENSMUSG00000041653	Pnpla3	434.121	1.24597	0.209003	5.96152	2.49903e-09	6.21442e-07	Up
ENSMUSG00000061292	Cyp3a59	2020.3	-0.910434	0.152956	-5.95228	2.64439e-09	6.44437e-07	Down
ENSMUSG00000011305	Plin5	620.985	-0.811915	0.136701	-5.93933	2.86195e-09	6.83781e-07	Down
ENSMUSG00000070690	Albfm1	1583.75	-0.896639	0.151182	-5.93086	3.0136e-09	7.06167e-07	Down
ENSMUSG00000032363	Adamts7	470.479	-1.10255	0.187244	-5.88832	3.90143e-09	8.9696e-07	Down
ENSMUSG00000028327	Stra6l	1910.33	0.832774	0.141894	5.86897	4.38512e-09	9.89495e-07	Up
ENSMUSG00000004341	Gpx6	93.0847	-2.03952	0.357607	-5.70324	1.17548e-08	2.55772e-06	Down
ENSMUSG00000078675	Mup16	136.148	1.93501	0.339235	5.70404	1.17004e-08	2.55772e-06	Up
ENSMUSG00000028266	Lmo4	275.345	-0.764988	0.135627	-5.64039	1.69664e-08	3.62694e-06	Down
ENSMUSG00000029630	Cyp3a25	12809.6	-0.770898	0.137363	-5.61213	1.9985e-08	4.19858e-06	Down
ENSMUSG00000034774	Dsg1c	654.748	-1.6561	0.295615	-5.6022	2.11646e-08	4.37104e-06	Down
ENSMUSG00000028088	Fmo5	12973.5	-0.598303	0.106854	-5.59929	2.15237e-08	4.3711e-06	Down
ENSMUSG00000066072	Cyp4a10	9050.45	-1.23559	0.221029	-5.5902	2.26805e-08	4.53052e-06	Down
ENSMUSG00000110353	Gm33543	792.838	-1.25003	0.226116	-5.52829	3.23363e-08	6.35512e-06	Down
ENSMUSG00000073834	Mup11	22.3454	2.51446	0.458143	5.48836	4.05676e-08	7.84628e-06	Up
ENSMUSG00000057425	Ugt2b37	41.5504	2.15725	0.395459	5.45506	4.89576e-08	9.32106e-06	Up
ENSMUSG00000026614	Slc30a10	284.871	1.10247	0.202225	5.45172	4.98839e-08	9.35131e-06	Up
ENSMUSG00000028766	Alpl	627.741	-0.769862	0.141392	-5.44489	5.1838e-08	9.5704e-06	Down
ENSMUSG00000019997	Ccn2	151.487	-1.61063	0.297398	-5.41572	6.10411e-08	1.11013e-05	Down
ENSMUSG00000080738	Mup-ps22	79.358	1.73294	0.322837	5.36783	7.96905e-08	1.42798e-05	Up
ENSMUSG00000031844	Hsd17b2	1681.77	0.872709	0.163224	5.3467	8.95733e-08	1.55922e-05	Up
ENSMUSG00000032078	Zpr1	2190.6	-0.919067	0.171837	-5.34849	8.86907e-08	1.55922e-05	Down
ENSMUSG00000022809	Nr1i2	2751.13	-0.653236	0.122285	-5.34193	9.19639e-08	1.57828e-05	Down
ENSMUSG00000034853	Acot11	229.86	1.07456	0.203259	5.28666	1.24569e-07	2.09346e-05	Up
ENSMUSG00000041237	Pklr	8789.34	0.979729	0.185364	5.28542	1.25419e-07	2.09346e-05	Up
ENSMUSG00000028339	Col15a1	141.533	1.28034	0.243465	5.25882	1.44986e-07	2.38737e-05	Up
ENSMUSG00000002058	Unc119	167.272	-1.15873	0.221927	-5.22124	1.77732e-07	2.88755e-05	Down
ENSMUSG00000048782	Insc	70.6378	1.17991	0.22632	5.21346	1.85346e-07	2.97164e-05	Up
ENSMUSG00000078686	Mup9	206.91	3.03577	0.583038	5.20682	1.92103e-07	3.03997e-05	Up
ENSMUSG00000032575	Manf	1051.35	0.912644	0.175622	5.19663	2.02936e-07	3.1301e-05	Up
ENSMUSG00000039958	Etfbkmt	645.559	-0.900789	0.173272	-5.19869	2.00698e-07	3.1301e-05	Down
ENSMUSG00000078672	Mup20	367.611	1.56653	0.302959	5.17077	2.33126e-07	3.5508e-05	Up
ENSMUSG00000070368	Prok1	32.0169	2.62878	0.510267	5.15176	2.58052e-07	3.88194e-05	Up
ENSMUSG00000048578	Mlec	1380.63	0.591017	0.114776	5.14931	2.61449e-07	3.88506e-05	Up
ENSMUSG00000024292	Cyp4f14	4460.59	0.8222	0.160217	5.13179	2.87e-07	4.17736e-05	Up
ENSMUSG00000052974	Cyp2f2	12217.2	0.974508	0.18992	5.13115	2.87975e-07	4.17736e-05	Up
ENSMUSG00000046352	Gjb2	4072.98	0.685759	0.134014	5.11706	3.10343e-07	4.44886e-05	Up
ENSMUSG00000113536	Gm49327	33.8266	-1.70411	0.335486	-5.07953	3.78376e-07	5.36107e-05	Down
ENSMUSG00000055254	Ntrk2	580.24	1.32803	0.262651	5.05623	4.27615e-07	5.98906e-05	Up
ENSMUSG00000030545	Pex11a	1973.65	-0.874864	0.173862	-5.03195	4.85506e-07	6.72261e-05	Down
ENSMUSG00000041220	Elovl6	5763.84	1.29556	0.258337	5.01501	5.30313e-07	7.26052e-05	Up
ENSMUSG00000019935	Slc17a8	318.358	-1.33883	0.268061	-4.99447	5.8997e-07	7.98753e-05	Down
ENSMUSG00000056055	Sag	26.2121	-1.86728	0.375475	-4.97312	6.58852e-07	8.82211e-05	Down
ENSMUSG00000024580	Grpel2	1182.86	-0.806909	0.162475	-4.96635	6.82247e-07	9.03607e-05	Down
ENSMUSG00000061132	Blnk	92.4101	1.41376	0.285218	4.95676	7.16778e-07	9.39133e-05	Up
ENSMUSG00000073460	Pnldc1	50.4434	-1.59816	0.322669	-4.95296	7.30944e-07	9.47506e-05	Down
ENSMUSG00000029167	Ppargc1a	309.962	-0.818961	0.165497	-4.9485	7.47881e-07	9.59255e-05	Down
ENSMUSG00000042510	AA986860	35.2828	-1.53717	0.314011	-4.89527	9.81721e-07	0.000124607	Down
ENSMUSG00000051817	Sox12	171.889	-0.789288	0.162208	-4.86592	1.13927e-06	0.000143113	Down
ENSMUSG00000049721	Gal3st1	80.6252	-1.77975	0.366071	-4.86177	1.16343e-06	0.000144657	Down
ENSMUSG00000021591	Glrx	756.142	-0.637133	0.131298	-4.85258	1.21868e-06	0.000149996	Down
ENSMUSG00000039323	Igfbp2	17099.4	-0.613756	0.127238	-4.82367	1.40942e-06	0.000171738	Down
ENSMUSG00000000440	Pparg	357.284	-0.719957	0.149422	-4.81829	1.44794e-06	0.00017357	Down
ENSMUSG00000062181	Ces3b	4049.38	1.08376	0.224959	4.8176	1.45295e-06	0.00017357	Up
ENSMUSG00000026864	Hspa5	9219.57	0.694146	0.146186	4.74837	2.05065e-06	0.000242594	Up
ENSMUSG00000023800	Tiam2	130.933	1.37592	0.290033	4.74401	2.09526e-06	0.000245488	Up
ENSMUSG00000001774	Chordc1	565.654	0.644026	0.135867	4.74011	2.13597e-06	0.000247875	Up
ENSMUSG00000026692	Fmo4	470.145	-0.793243	0.1675	-4.7358	2.18198e-06	0.000250825	Down
ENSMUSG00000002059	Rab34	146.525	-0.804798	0.170976	-4.70708	2.51294e-06	0.00028617	Down
ENSMUSG00000025823	Pdia4	2540.64	0.473045	0.100586	4.70288	2.56518e-06	0.000286759	Up
ENSMUSG00000068877	Selenbp2	396.32	0.862653	0.183394	4.70381	2.55351e-06	0.000286759	Up
ENSMUSG00000030956	Fam53b	185.596	0.835706	0.178069	4.69316	2.6901e-06	0.000296293	Up
ENSMUSG00000032115	Hyou1	1545.48	0.860427	0.183363	4.69248	2.6991e-06	0.000296293	Up
ENSMUSG00000017639	Rab11fip4	73.4144	-1.11733	0.23841	-4.68657	2.77823e-06	0.000302256	Down
ENSMUSG00000020538	Srebf1	12256.3	0.613571	0.132602	4.62716	3.70716e-06	0.000399749	Up
ENSMUSG00000030870	Ubfd1	493.07	0.563999	0.122311	4.61118	4.00388e-06	0.000427959	Up
ENSMUSG00000045658	Pid1	1083.23	0.560269	0.121553	4.60926	4.04114e-06	0.000428185	Up
ENSMUSG00000029482	Aacs	3989.89	0.916575	0.200152	4.57939	4.66335e-06	0.000485666	Up
ENSMUSG00000053175	Bcl3	335.941	1.07021	0.233664	4.58012	4.64698e-06	0.000485666	Up
ENSMUSG00000042429	Adora1	612.925	-0.899364	0.196622	-4.57407	4.7833e-06	0.000493936	Down
ENSMUSG00000051359	Ncald	212.779	0.898293	0.197685	4.54405	5.51824e-06	0.00056504	Up
ENSMUSG00000028712	Cyp4a31	218.075	-1.16356	0.257381	-4.52075	6.16215e-06	0.000620544	Down
ENSMUSG00000063415	Cyp26b1	76.5497	-1.37199	0.30348	-4.52087	6.15861e-06	0.000620544	Down
ENSMUSG00000026950	Neb	190.309	1.11232	0.247141	4.50076	6.77095e-06	0.000676263	Up
ENSMUSG00000022347	A1bg	3412.15	2.7783	0.620429	4.47803	7.53346e-06	0.000722422	Up
ENSMUSG00000027750	Postn	321.262	-0.700346	0.156281	-4.48131	7.41852e-06	0.000722422	Down
ENSMUSG00000035828	Pim3	1498.77	-0.717746	0.160338	-4.47647	7.58884e-06	0.000722422	Down
ENSMUSG00000040658	Dnph1	137.65	0.949009	0.211791	4.48089	7.4334e-06	0.000722422	Up
ENSMUSG00000052392	Acot4	5618.84	-0.589692	0.131725	-4.47671	7.58034e-06	0.000722422	Down
ENSMUSG00000053964	Lgals4	611.831	-1.25397	0.279923	-4.47969	7.47531e-06	0.000722422	Down
ENSMUSG00000011179	Odc1	744.698	0.603536	0.134955	4.47213	7.74446e-06	0.000731521	Up
ENSMUSG00000046402	Rbp1	974.385	-0.924039	0.207554	-4.45204	8.50599e-06	0.000797273	Down
ENSMUSG00000022218	Tgm1	662.769	0.818175	0.184528	4.43388	9.25512e-06	0.000857686	Up
ENSMUSG00000022769	Sdf2l1	220.008	0.964363	0.217592	4.43198	9.33707e-06	0.000857686	Up
ENSMUSG00000038780	Smurf1	472.012	-0.65112	0.146933	-4.43141	9.36169e-06	0.000857686	Down
ENSMUSG00000060371	Caln1	123.581	-0.87972	0.199326	-4.41349	1.0172e-05	0.000924965	Down
ENSMUSG00000032245	Cln6	112.683	-1.11585	0.253472	-4.40224	1.07137e-05	0.000967014	Down
ENSMUSG00000022025	Cnmd	114.477	1.32202	0.300706	4.39638	1.1007e-05	0.000986179	Up
ENSMUSG00000067279	Ppp1r3c	523.808	1.12012	0.255505	4.38395	1.16548e-05	0.00103659	Up
ENSMUSG00000040785	Ttc3	710.976	-0.555055	0.127021	-4.36979	1.24368e-05	0.00109024	Down
ENSMUSG00000047228	A2ml1	446.12	-0.929419	0.212624	-4.37117	1.2358e-05	0.00109024	Down
ENSMUSG00000054263	Lifr	4306.2	0.930241	0.213713	4.35277	1.34429e-05	0.00117002	Up
ENSMUSG00000020869	Lrrc59	888.253	0.626107	0.143962	4.34912	1.36684e-05	0.0011812	Up
ENSMUSG00000063730	Hsd3b2	559.01	-0.643144	0.148464	-4.33197	1.47778e-05	0.00126808	Down
ENSMUSG00000059248	Septin9	1071.82	0.495339	0.114422	4.32907	1.49743e-05	0.00127596	Up
ENSMUSG00000015090	Ptgds	89.9342	1.50077	0.34718	4.32274	1.54106e-05	0.00130402	Up
ENSMUSG00000037664	Cdkn1c	168.185	-0.839111	0.194794	-4.30768	1.64978e-05	0.0013793	Down
ENSMUSG00000052934	Fbxo31	1144.86	-0.766671	0.177994	-4.30729	1.65267e-05	0.0013793	Down
ENSMUSG00000042851	Zc3h6	100.892	-1.11258	0.259	-4.29567	1.74164e-05	0.00144366	Down
ENSMUSG00000015451	C4a	75.4352	0.942995	0.219937	4.28756	1.80645e-05	0.00147421	Up
ENSMUSG00000050144	Slc25a44	1604.22	0.624883	0.145778	4.28654	1.81478e-05	0.00147421	Up
ENSMUSG00000112433	Gm30122	48.2237	-1.31139	0.305826	-4.28802	1.80276e-05	0.00147421	Down
ENSMUSG00000027999	Pla2g12a	459.293	-0.827121	0.193714	-4.26981	1.95638e-05	0.00157871	Down
ENSMUSG00000020427	Igfbp3	527.787	-0.522702	0.122568	-4.26459	2.0027e-05	0.00160545	Down
ENSMUSG00000024818	Slc25a45	391.035	0.965679	0.226719	4.25937	2.05e-05	0.00162203	Up
ENSMUSG00000042426	Dhx29	141.034	0.727704	0.170792	4.26077	2.03724e-05	0.00162203	Up
ENSMUSG00000031295	Phka2	788.859	-0.629668	0.148325	-4.24521	2.18391e-05	0.00171684	Down
ENSMUSG00000010554	Mettl16	255.186	0.656406	0.155644	4.21736	2.47184e-05	0.00191843	Up
ENSMUSG00000024816	Frmd8	418.231	0.799418	0.189498	4.21861	2.45814e-05	0.00191843	Up
ENSMUSG00000015647	Lama5	116.019	-0.846241	0.202405	-4.18093	2.90318e-05	0.00222604	Down
ENSMUSG00000061540	Orm2	744.32	-2.38771	0.571111	-4.18081	2.90472e-05	0.00222604	Down
ENSMUSG00000103653	Gstp-ps	2207.21	-0.8464	0.202545	-4.17884	2.93006e-05	0.00223142	Down
ENSMUSG00000030137	Tuba8	69.2477	-1.35443	0.325516	-4.16088	3.17022e-05	0.00239932	Down
ENSMUSG00000057913	Gm10032	14.2546	-2.29032	0.553033	-4.14138	3.45223e-05	0.00259663	Down
ENSMUSG00000020917	Acly	10407.7	1.07871	0.26069	4.13791	3.50484e-05	0.00260405	Up
ENSMUSG00000031298	Adgrg2	51.894	-1.7014	0.41105	-4.13916	3.48576e-05	0.00260405	Down
ENSMUSG00000027513	Pck1	49943.7	-0.89564	0.216615	-4.13472	3.55393e-05	0.00260871	Down
ENSMUSG00000074151	Nlrc5	565.367	-0.649569	0.157094	-4.13491	3.55093e-05	0.00260871	Down
ENSMUSG00000040675	Mthfd1l	90.3291	-1.23658	0.299346	-4.13093	3.61304e-05	0.00263622	Down
ENSMUSG00000062397	Zfp706	1353.07	0.436843	0.105952	4.12303	3.73919e-05	0.00271202	Up
ENSMUSG00000007038	Neu1	1091.9	-0.477582	0.115995	-4.11726	3.83409e-05	0.0027644	Down
ENSMUSG00000027936	Crtc2	689.935	-0.515006	0.125183	-4.11403	3.88818e-05	0.00278691	Down
ENSMUSG00000068463	B630019A10Rik	27.2201	-1.43884	0.351269	-4.09612	4.20131e-05	0.00299374	Down
ENSMUSG00000003814	Calr	10525	0.563513	0.137697	4.09243	4.26883e-05	0.00302417	Up
ENSMUSG00000073771	Btbd19	51.0979	-1.70403	0.417478	-4.08172	4.47034e-05	0.00314862	Down
ENSMUSG00000028344	Invs	151.479	0.682456	0.167257	4.08029	4.49786e-05	0.00314979	Up
ENSMUSG00000051483	Cbr1	2795.96	-0.632931	0.155541	-4.06924	4.71672e-05	0.00328418	Down
ENSMUSG00000029119	Man2b2	1427.84	0.447384	0.110067	4.06467	4.81013e-05	0.0033302	Up
ENSMUSG00000015656	Hspa8	10672.1	0.709036	0.174566	4.06171	4.87156e-05	0.00335367	Up
ENSMUSG00000060803	Gstp1	1818.05	-0.780496	0.192855	-4.04706	5.18647e-05	0.0035504	Down
ENSMUSG00000010609	Psen2	2674.47	0.714588	0.176825	4.04123	5.31721e-05	0.00361334	Up
ENSMUSG00000029771	Irf5	206.002	0.66336	0.164185	4.04033	5.33772e-05	0.00361334	Up
ENSMUSG00000031482	Slc25a15	4191.97	0.485192	0.120311	4.03283	5.51097e-05	0.00371001	Up
ENSMUSG00000005547	Cyp2a5	47835.3	-0.744752	0.184748	-4.03118	5.54979e-05	0.00371562	Down
ENSMUSG00000022178	Ajuba	100.499	0.86297	0.214469	4.02375	5.72793e-05	0.00381392	Up
ENSMUSG00000028318	Polr1e	63.9886	0.916065	0.228221	4.01394	5.97146e-05	0.00395447	Up
ENSMUSG00000049971	Glt1d1	1470.38	-0.752643	0.187819	-4.00727	6.1424e-05	0.00402393	Down
ENSMUSG00000085241	Snhg3	114.786	-0.839935	0.209583	-4.00765	6.13261e-05	0.00402393	Down
ENSMUSG00000033065	Pfkm	518.885	-0.51168	0.127929	-3.99971	6.34214e-05	0.00413257	Down
ENSMUSG00000053460	Ggcx	852.189	0.603353	0.151016	3.99528	6.46172e-05	0.00418809	Up
ENSMUSG00000016756	Cmah	937.326	0.987252	0.247686	3.9859	6.7224e-05	0.00433399	Up
ENSMUSG00000066477	Gm16551	55.17	1.35747	0.340894	3.98209	6.83114e-05	0.00438092	Up
ENSMUSG00000022844	Pdia5	1098.11	0.540465	0.135951	3.97544	7.02492e-05	0.00448161	Up
ENSMUSG00000028961	Pgd	1018.34	0.566366	0.142865	3.96433	7.36021e-05	0.00467105	Up
ENSMUSG00000053168	9030619P08Rik	461.841	0.874865	0.220859	3.96119	7.45786e-05	0.0047085	Up
ENSMUSG00000056148	Rdh9	263.251	-1.26679	0.320805	-3.94878	7.85495e-05	0.00493364	Down
ENSMUSG00000072964	Bhlhb9	94.1114	-0.961298	0.244241	-3.93585	8.2902e-05	0.00518031	Down
ENSMUSG00000064339	mt-Rnr2	128645	-0.837595	0.213084	-3.93082	8.46579e-05	0.00526304	Down
ENSMUSG00000042487	Leo1	137.744	0.710771	0.180902	3.92903	8.52888e-05	0.00527535	Up
ENSMUSG00000041147	Brca2	84.4555	-0.867247	0.221195	-3.92074	8.82772e-05	0.00543261	Down
ENSMUSG00000004460	Dnajb11	1107.7	0.517004	0.131909	3.9194	8.87693e-05	0.00543544	Up
ENSMUSG00000035049	Rrp12	165.767	0.746982	0.191014	3.9106	9.20657e-05	0.0056091	Up
ENSMUSG00000095532	Mup-ps13	56.4395	1.19085	0.305444	3.89875	9.66904e-05	0.00586156	Up
ENSMUSG00000058569	Tmed9	1026.78	0.472206	0.121581	3.88389	0.000102799	0.00620101	Up
ENSMUSG00000035566	Pcdh17	52.7426	-0.985285	0.25458	-3.87023	0.000108732	0.00652657	Down
ENSMUSG00000057933	Gsta2	973.86	-1.07985	0.279138	-3.86852	0.0001095	0.00654047	Down
ENSMUSG00000063428	Ddo	430.022	0.623762	0.161359	3.86568	0.000110781	0.00658473	Up
ENSMUSG00000045730	Adrb2	49.5822	-1.06961	0.277025	-3.86107	0.000112891	0.0066453	Down
ENSMUSG00000060613	Cyp2c70	8707.79	0.619141	0.160339	3.86145	0.000112715	0.0066453	Up
ENSMUSG00000074578	Zfas1	305.235	-0.755302	0.195897	-3.8556	0.000115445	0.00676299	Down
ENSMUSG00000064225	Paqr9	3774.16	0.803918	0.208574	3.85435	0.000116037	0.00676513	Up
ENSMUSG00000029826	Zc3hav1	687.284	0.480967	0.125025	3.84698	0.000119582	0.00690574	Up
ENSMUSG00000052151	Plpp2	688.091	-0.502835	0.130699	-3.84728	0.000119435	0.00690574	Down
ENSMUSG00000069922	Ces3a	8384.49	0.8737	0.227685	3.83733	0.000124382	0.00714901	Up
ENSMUSG00000091867	Cyp2a22	5552.03	-0.999242	0.260837	-3.8309	0.000127675	0.00730384	Down
ENSMUSG00000024131	Slc3a1	480.425	0.745762	0.194771	3.82892	0.000128709	0.00732862	Up
ENSMUSG00000026072	Il1r1	433.835	-1.08606	0.283801	-3.82684	0.000129796	0.00735613	Down
ENSMUSG00000030909	Anks4b	2117.12	0.425925	0.111353	3.825	0.000130771	0.00737705	Up
ENSMUSG00000030246	Ldhb	76.3898	-0.918381	0.240234	-3.82286	0.000131914	0.00740727	Down
ENSMUSG00000041293	Adgrf1	147.332	0.889764	0.232941	3.81969	0.00013362	0.0074213	Up
ENSMUSG00000056492	Adgrf5	694.957	-0.634809	0.166224	-3.81901	0.000133989	0.0074213	Down
ENSMUSG00000085148	Mir22hg	1231.05	-0.615749	0.161233	-3.819	0.000133992	0.0074213	Down
ENSMUSG00000020484	Xbp1	3582.49	0.499102	0.130873	3.81364	0.000136936	0.00755007	Up
ENSMUSG00000020766	Galk1	2087.56	-0.59684	0.156697	-3.80888	0.000139597	0.00766212	Down
ENSMUSG00000023272	Creld2	328.37	0.628425	0.165082	3.80675	0.000140805	0.00769376	Up
ENSMUSG00000071637	Cebpd	136.787	-0.670897	0.176413	-3.80299	0.000142958	0.00777651	Down
ENSMUSG00000025351	Cd63	151.801	-0.739363	0.194639	-3.79865	0.000145488	0.00787896	Down
ENSMUSG00000022994	Adcy6	1006.97	-0.855414	0.225314	-3.79653	0.000146733	0.00791127	Down
ENSMUSG00000044250	Pced1b	118.68	-0.886461	0.233806	-3.79143	0.000149781	0.00804001	Down
ENSMUSG00000027800	Tm4sf1	392.184	-0.548656	0.144778	-3.78965	0.000150862	0.00806253	Down
ENSMUSG00000041845	Rhod	512.807	-0.560738	0.148328	-3.7804	0.000156579	0.0082953	Down
ENSMUSG00000072949	Acot1	409.696	-1.12383	0.297245	-3.78082	0.000156312	0.0082953	Down
ENSMUSG00000021226	Acot2	228.302	-0.727642	0.19311	-3.76802	0.000164549	0.00867978	Down
ENSMUSG00000043154	Ppp2r3a	498.082	-0.464678	0.123368	-3.76661	0.00016548	0.00869129	Down
ENSMUSG00000028358	Zfp618	28.0348	-1.42265	0.378281	-3.76083	0.00016935	0.00882413	Down
ENSMUSG00000033705	Stard9	123.126	-0.660772	0.175706	-3.76067	0.000169458	0.00882413	Down
ENSMUSG00000002289	Angptl4	1691.83	-0.897346	0.239303	-3.74984	0.000176949	0.00916901	Down
ENSMUSG00000029059	Prxl2b	330.973	-0.785474	0.209519	-3.74894	0.000177586	0.00916901	Down
ENSMUSG00000021134	Srsf5	6905.37	-0.543438	0.14512	-3.74474	0.00018058	0.00925501	Down
ENSMUSG00000030228	Pik3c2g	117.576	-0.707654	0.188986	-3.74448	0.000180771	0.00925501	Down
ENSMUSG00000024558	Mapk4	34.0576	-1.342	0.358929	-3.73889	0.000184833	0.00938411	Down
ENSMUSG00000031167	Rbm3	788.834	-0.717428	0.191848	-3.73957	0.000184335	0.00938411	Down
ENSMUSG00000021417	Eci2	5167.89	-0.530633	0.142302	-3.72894	0.00019229	0.00972221	Down
ENSMUSG00000022814	Umps	974.329	0.442404	0.118687	3.72749	0.000193398	0.00973781	Up
ENSMUSG00000027248	Pdia3	5636.14	0.411259	0.110415	3.72468	0.000195565	0.00976623	Up
ENSMUSG00000061815	Rufy4	43.8559	-1.52754	0.410095	-3.72485	0.00019543	0.00976623	Down
ENSMUSG00000021903	Galnt15	73.915	-0.915799	0.245987	-3.72295	0.000196909	0.00979322	Down
ENSMUSG00000036854	Hspb6	252.152	-0.544912	0.146613	-3.71667	0.000201867	0.00999901	Down
ENSMUSG00000001482	Def8	540.752	0.527966	0.142519	3.70452	0.000211794	0.0104482	Up
ENSMUSG00000041078	Grid1	69.0483	0.958294	0.258932	3.70095	0.000214795	0.0105535	Up
ENSMUSG00000021336	Slc17a4	986.391	0.651439	0.176416	3.69263	0.000221951	0.0106896	Up
ENSMUSG00000021338	Carmil1	69.4058	1.24607	0.33736	3.69358	0.000221118	0.0106896	Up
ENSMUSG00000032712	Resf1	647.526	-0.629795	0.170545	-3.69284	0.000221766	0.0106896	Down
ENSMUSG00000050244	Heatr1	388.087	0.51208	0.138603	3.69457	0.000220257	0.0106896	Up
ENSMUSG00000085995	Gm2788	173.818	1.09673	0.297002	3.69266	0.000221919	0.0106896	Up
ENSMUSG00000025396	Hsd17b6	6675.54	-0.750788	0.203466	-3.69	0.000224256	0.0107581	Down
ENSMUSG00000018583	G3bp1	980.544	0.415316	0.112629	3.68747	0.000226498	0.0107925	Up
ENSMUSG00000024962	Vegfb	529.47	-0.495141	0.134295	-3.68696	0.00022695	0.0107925	Down
ENSMUSG00000041992	Rapgef5	226.015	-0.594122	0.161175	-3.6862	0.00022763	0.0107925	Down
ENSMUSG00000078612	Fyb2	73.8613	-0.846903	0.229896	-3.68385	0.000229735	0.0108501	Down
ENSMUSG00000043091	Tuba1c	624.492	0.80854	0.219772	3.67899	0.000234156	0.0110162	Up
ENSMUSG00000041075	Fzd7	283.783	0.69579	0.189242	3.67672	0.000236254	0.0110721	Up
ENSMUSG00000020429	Igfbp1	952.71	-1.07391	0.29226	-3.67448	0.000238331	0.0111267	Down
ENSMUSG00000032125	Robo4	286.795	-0.620634	0.169119	-3.66981	0.000242733	0.0112889	Down
ENSMUSG00000027074	Slc43a3	654.075	-0.600258	0.163679	-3.66728	0.00024514	0.0113145	Down
ENSMUSG00000028410	Dnaja1	3122.02	0.532879	0.145286	3.66778	0.000244664	0.0113145	Up
ENSMUSG00000049107	Ntf3	27.0545	-1.21275	0.331018	-3.66371	0.000248592	0.0114305	Down
ENSMUSG00000045193	Cirbp	726.902	-0.957903	0.261805	-3.65883	0.000253365	0.0116062	Down
ENSMUSG00000060373	Hnrnpc	1204.78	0.514285	0.140774	3.65328	0.000258915	0.011816	Up
ENSMUSG00000024769	Cdc42bpg	505.901	-0.564311	0.154563	-3.65102	0.000261202	0.0118759	Down
ENSMUSG00000046982	Tshz1	376.456	0.474174	0.130027	3.64674	0.000265592	0.0120306	Up
ENSMUSG00000028073	Pear1	221.122	-0.602523	0.165401	-3.6428	0.000269683	0.0121707	Down
ENSMUSG00000040505	Abcg5	3760.96	-0.521777	0.143301	-3.64114	0.000271433	0.0122045	Down
ENSMUSG00000017677	Wsb1	587.533	-0.867148	0.23838	-3.63767	0.000275119	0.0123247	Down
ENSMUSG00000005447	Pafah1b3	79.0456	-0.829726	0.228319	-3.63406	0.000278996	0.0124526	Down
ENSMUSG00000027562	Car2	277.103	-0.547771	0.150813	-3.63212	0.000281099	0.0124553	Down
ENSMUSG00000043924	Ncmap	27.8506	1.35019	0.371666	3.63281	0.000280353	0.0124553	Up
ENSMUSG00000030409	Dmpk	736.904	-0.459178	0.126737	-3.62307	0.000291125	0.0128102	Down
ENSMUSG00000078688	Mup2	38.8858	1.66854	0.460541	3.62299	0.000291212	0.0128102	Up
ENSMUSG00000028600	Podn	129.418	-1.00267	0.276974	-3.62008	0.000294517	0.0128792	Down
ENSMUSG00000103502	9330121J05Rik	140.449	-0.657462	0.181632	-3.61974	0.000294895	0.0128792	Down
ENSMUSG00000028763	Hspg2	578.34	-0.43807	0.121061	-3.61858	0.000296222	0.0128909	Down
ENSMUSG00000038552	Fndc4	876.383	0.488869	0.135718	3.60208	0.000315678	0.0136529	Up
ENSMUSG00000041698	Slco1a1	94.8968	3.6295	1.00768	3.60184	0.000315971	0.0136529	Up
ENSMUSG00000021594	Srd5a1	487.193	0.759166	0.211244	3.59379	0.000325903	0.0140322	Up
ENSMUSG00000033256	Shf	487.338	-0.567268	0.158794	-3.57235	0.000353786	0.0151792	Down
ENSMUSG00000023988	Bysl	253.397	0.526989	0.147667	3.56878	0.000358649	0.0152275	Up
ENSMUSG00000024694	Keg1	1088.49	0.985112	0.276037	3.56877	0.000358662	0.0152275	Up
ENSMUSG00000078566	Bnip3	4746.78	-0.39879	0.111698	-3.57024	0.00035666	0.0152275	Down
ENSMUSG00000057068	Fam47e	622.342	0.446579	0.12519	3.56722	0.000360787	0.0152409	Up
ENSMUSG00000107552	Gm44096	70.0808	-0.896989	0.251489	-3.56672	0.000361479	0.0152409	Down
ENSMUSG00000027556	Car1	157.37	-0.858263	0.240853	-3.56343	0.000366043	0.0153801	Down
ENSMUSG00000020361	Hspa4	2309.13	0.343358	0.0965717	3.55547	0.000377301	0.015753	Up
ENSMUSG00000057969	Sema3b	34.3953	-1.10883	0.311877	-3.55533	0.000377502	0.015753	Down
ENSMUSG00000047109	Cldn14	178.878	0.7539	0.212288	3.5513	0.000383326	0.0159414	Up
ENSMUSG00000020085	Aifm2	907.708	-0.483828	0.136498	-3.54457	0.000393258	0.0162988	Down
ENSMUSG00000034858	Fam214a	967.673	0.504392	0.142595	3.53724	0.00040433	0.0167009	Up
ENSMUSG00000028820	Sfpq	1277.48	0.481868	0.136468	3.531	0.00041399	0.0170421	Up
ENSMUSG00000032207	Lipc	4474.15	0.460097	0.130413	3.528	0.000418718	0.0171211	Up
ENSMUSG00000059714	Flot1	930.406	-0.490559	0.139041	-3.52817	0.000418439	0.0171211	Down
ENSMUSG00000109157	Gm44829	30.1226	-1.24808	0.353872	-3.52694	0.000420389	0.0171319	Down
ENSMUSG00000090038	Gm16573	211.088	-0.567482	0.161044	-3.52377	0.000425461	0.0172808	Down
ENSMUSG00000067144	Slc22a7	294.192	2.29992	0.65442	3.51444	0.000440679	0.0178394	Up
ENSMUSG00000028680	Plk3	1306.92	-0.867432	0.247283	-3.50785	0.000451741	0.0182267	Down
ENSMUSG00000035064	Eef2k	427.196	0.507893	0.14488	3.50562	0.000455547	0.0183196	Up
ENSMUSG00000042010	Acacb	3523.42	0.668746	0.191094	3.49956	0.000466026	0.0186794	Up
ENSMUSG00000041769	Ppp2r2d	739.76	-0.515907	0.147592	-3.49549	0.000473188	0.0187811	Down
ENSMUSG00000056666	Retsat	7556.63	-0.763822	0.218451	-3.49654	0.000471341	0.0187811	Down
ENSMUSG00000092008	Cyp2c69	6830.25	0.856129	0.244917	3.49559	0.000473015	0.0187811	Up
ENSMUSG00000045092	S1pr1	862.466	0.600871	0.17197	3.49405	0.000475747	0.0188213	Up
ENSMUSG00000020044	Timp3	730.818	-0.603877	0.173021	-3.4902	0.000482667	0.0190154	Down
ENSMUSG00000023224	Serping1	12993.1	0.418326	0.119879	3.48958	0.000483772	0.0190154	Up
ENSMUSG00000090958	Lrrc32	263.718	-0.516443	0.14805	-3.48829	0.000486112	0.0190459	Down
ENSMUSG00000002944	Cd36	2350.54	-0.892749	0.256565	-3.47962	0.000502125	0.0196102	Down
ENSMUSG00000005968	Tuft1	76.8576	0.759824	0.218745	3.47356	0.000513603	0.0198967	Up
ENSMUSG00000036083	Slc17a3	891.556	0.569547	0.163985	3.47317	0.000514359	0.0198967	Up
ENSMUSG00000039878	Slc39a5	43.104	-1.26884	0.365233	-3.47405	0.000512664	0.0198967	Down
ENSMUSG00000024924	Vldlr	531.628	-0.863073	0.248724	-3.47	0.000520464	0.0199429	Down
ENSMUSG00000025512	Chid1	459.459	0.471417	0.135801	3.47139	0.00051778	0.0199429	Up
ENSMUSG00000079507	H2-Q1	375.9	0.838438	0.241594	3.47044	0.0005196	0.0199429	Up
ENSMUSG00000074254	Cyp2a4	26952.7	0.616978	0.177948	3.46718	0.000525941	0.0200896	Up
ENSMUSG00000028195	Ccn1	240.145	0.762908	0.220278	3.46338	0.000533433	0.0203121	Up
ENSMUSG00000021069	Pygl	10307.3	0.573044	0.165518	3.46212	0.000535938	0.020329	Up
ENSMUSG00000032599	Ip6k2	881.982	-0.618661	0.178727	-3.46148	0.000537213	0.020329	Down
ENSMUSG00000019558	Slc6a8	114.998	-0.803446	0.232303	-3.45862	0.000542959	0.0204828	Down
ENSMUSG00000039873	Neurl2	111.941	-1.05682	0.306085	-3.45272	0.000554971	0.0208713	Down
ENSMUSG00000022615	Tymp	282.949	0.663233	0.192221	3.45036	0.000559838	0.0209896	Up
ENSMUSG00000033917	Gde1	1301.34	-0.473436	0.137489	-3.44346	0.000574329	0.0214669	Down
ENSMUSG00000000823	Zfp512b	626.032	-0.527983	0.153569	-3.43809	0.000585833	0.0218299	Down
ENSMUSG00000006476	Nsmf	1397.04	0.605327	0.176142	3.43659	0.000589088	0.0218446	Up
ENSMUSG00000027947	Il6ra	1732.04	-0.673568	0.196112	-3.43461	0.000593399	0.0218446	Down
ENSMUSG00000041827	Oasl1	171.988	0.814565	0.237159	3.43468	0.000593252	0.0218446	Up
ENSMUSG00000074768	Bhmt	19072.5	0.744485	0.21668	3.43587	0.000590664	0.0218446	Up
ENSMUSG00000022579	Gpihbp1	467.624	-0.559511	0.162961	-3.4334	0.000596062	0.0218766	Down
ENSMUSG00000110659	Gm45727	40.7912	-1.15429	0.336401	-3.43128	0.000600736	0.0219819	Down
ENSMUSG00000027804	Ppid	604.873	0.396805	0.115692	3.42984	0.000603933	0.0220327	Up
ENSMUSG00000089715	Cbx6	165.397	-0.610126	0.178787	-3.41258	0.000643509	0.0234064	Down
ENSMUSG00000020873	Slc35b1	508.623	0.521595	0.152949	3.41025	0.000649026	0.023467	Up
ENSMUSG00000026922	Agpat2	2542.07	0.508285	0.149016	3.41094	0.000647392	0.023467	Up
ENSMUSG00000035121	Neil2	23.6086	-1.22733	0.360249	-3.40689	0.000657082	0.023688	Down
ENSMUSG00000022265	Ank	775.307	0.625255	0.183667	3.40429	0.000663364	0.0237738	Up
ENSMUSG00000089809	Rasgef1b	354.006	-0.795939	0.233787	-3.40455	0.000662733	0.0237738	Down
ENSMUSG00000019796	Lrp11	17.2596	1.41245	0.415657	3.39812	0.000678511	0.0241745	Up
ENSMUSG00000024966	Stip1	1097.32	0.520528	0.153166	3.39845	0.000677683	0.0241745	Up
ENSMUSG00000025854	Fam20c	1446.12	0.54519	0.160618	3.39433	0.000687972	0.02444	Up
ENSMUSG00000009739	Pou6f1	153.359	-0.683682	0.201555	-3.39204	0.000693738	0.0245733	Down
ENSMUSG00000032849	Abcc4	279.089	-0.769834	0.227156	-3.38902	0.000701438	0.024774	Down
ENSMUSG00000004038	Gstm3	1807.64	-1.45809	0.431801	-3.37676	0.000733448	0.0258297	Down
ENSMUSG00000019944	Rhobtb1	1888.46	-0.464568	0.137617	-3.37581	0.000735995	0.0258447	Down
ENSMUSG00000013846	St3gal1	1331.25	0.511257	0.151876	3.36629	0.000761864	0.0266762	Up
ENSMUSG00000024807	Syvn1	941.208	0.479074	0.142395	3.36441	0.000767069	0.0267815	Up
ENSMUSG00000079470	Utp14b	222.396	0.767748	0.228349	3.36216	0.000773345	0.0269234	Up
ENSMUSG00000029233	Srd5a3	203.798	-0.560456	0.166782	-3.36041	0.000778281	0.0270181	Down
ENSMUSG00000022587	Ly6e	5531.75	0.610928	0.182201	3.35304	0.000799285	0.0276684	Up
ENSMUSG00000039533	Mmd2	319.855	1.02727	0.306545	3.35112	0.000804844	0.0277612	Up
ENSMUSG00000052331	Ankrd44	94.4753	-0.642146	0.191654	-3.35055	0.000806523	0.0277612	Down
ENSMUSG00000098178	#N/A	26020.3	-0.832426	0.248508	-3.34969	0.000809006	0.0277683	Down
ENSMUSG00000038712	Mindy1	1416.35	0.41061	0.122673	3.34719	0.000816365	0.0279422	Up
ENSMUSG00000026405	C4bp	6956.59	0.410864	0.122805	3.34565	0.0008209	0.0280187	Up
ENSMUSG00000029822	Osbpl3	53.5407	-1.02386	0.306294	-3.34272	0.000829607	0.0282179	Down
ENSMUSG00000086437	Gm13021	52.8513	-1.47824	0.442305	-3.34213	0.000831368	0.0282179	Down
ENSMUSG00000030847	Bag3	557.172	0.525169	0.157305	3.33855	0.000842173	0.0284995	Up
ENSMUSG00000038055	Dexi	304.898	0.734788	0.220139	3.33783	0.000844342	0.0284995	Up
ENSMUSG00000055312	Them7	267.257	0.576225	0.173023	3.33034	0.000867404	0.0291532	Up
ENSMUSG00000061947	Serpina10	3733.67	0.461814	0.138683	3.32999	0.000868494	0.0291532	Up
ENSMUSG00000022940	Pigp	381.041	-0.509069	0.15294	-3.32855	0.000872985	0.0292234	Down
ENSMUSG00000038859	Baiap2l1	844.307	-0.508637	0.152995	-3.32453	0.000885693	0.0295676	Down
ENSMUSG00000028330	Ncbp1	394.021	0.414568	0.124778	3.32245	0.000892309	0.0296261	Up
ENSMUSG00000038116	Phf20	312.899	-0.490992	0.147748	-3.32316	0.000890037	0.0296261	Down
ENSMUSG00000044505	Lingo4	171.555	-0.633238	0.190983	-3.31568	0.000914215	0.0302709	Down
ENSMUSG00000041920	Slc16a6	62.4778	0.89273	0.269317	3.31479	0.000917121	0.0302849	Up
ENSMUSG00000017390	Aldoc	527.112	-0.533777	0.16111	-3.31312	0.0009226	0.0303835	Down
ENSMUSG00000028655	Mfsd2a	2369.28	-0.777421	0.235593	-3.29985	0.000967368	0.0316015	Down
ENSMUSG00000030972	Acsm5	3774.03	-0.350719	0.106282	-3.29989	0.000967234	0.0316015	Down
ENSMUSG00000033365	Ipo13	266.747	0.491264	0.148856	3.30027	0.00096593	0.0316015	Up
ENSMUSG00000066687	Zbtb16	207.637	-1.16899	0.354449	-3.29805	0.000973572	0.0317192	Down
ENSMUSG00000041638	Gcn1	757.307	0.392284	0.119065	3.29471	0.00098523	0.0320134	Up
ENSMUSG00000030541	Idh2	4839.98	-0.409727	0.124389	-3.29391	0.000988046	0.0320195	Down
ENSMUSG00000064342	mt-Ti	578.574	-0.569872	0.173094	-3.29226	0.000993845	0.032122	Down
ENSMUSG00000006456	Rbm14	197.73	0.658222	0.200139	3.28883	0.00100604	0.0324303	Up
ENSMUSG00000020072	Pbld2	3291.72	-0.405971	0.123544	-3.28604	0.00101607	0.0326669	Down
ENSMUSG00000029765	Plxna4	56.5403	-1.20466	0.367037	-3.28213	0.00103028	0.0330367	Down
ENSMUSG00000018537	Pcgf2	83.4708	-0.841637	0.25661	-3.27982	0.00103872	0.0332199	Down
ENSMUSG00000024039	Cbs	8371.9	0.439058	0.133939	3.27805	0.00104528	0.0332551	Up
ENSMUSG00000038172	Ttc39b	802.294	0.52299	0.159527	3.27837	0.00104408	0.0332551	Up
ENSMUSG00000014232	Cluap1	168.979	-0.578682	0.176651	-3.27584	0.00105348	0.033342	Down
ENSMUSG00000067071	Hes6	1787.86	0.65376	0.199549	3.27618	0.0010522	0.033342	Up
ENSMUSG00000024905	Tesmin	52.1637	-0.990516	0.302458	-3.27488	0.00105705	0.0333552	Down
ENSMUSG00000036452	Arhgap26	178.755	0.66046	0.201712	3.27426	0.00105937	0.0333552	Up
ENSMUSG00000020571	Pdia6	3399.15	0.494307	0.151164	3.27001	0.00107543	0.0336004	Up
ENSMUSG00000038175	Mylip	196.853	-0.707144	0.216242	-3.27015	0.0010749	0.0336004	Down
ENSMUSG00000068086	Cyp2d9	1252.18	-0.577438	0.176573	-3.27024	0.00107455	0.0336004	Down
ENSMUSG00000022906	Parp9	807.748	0.396356	0.121406	3.26471	0.00109577	0.0341484	Up
ENSMUSG00000023176	Cpn2	5265.35	0.460927	0.141409	3.25954	0.00111592	0.0346874	Up
ENSMUSG00000007216	Zfp775	71.3183	-0.832902	0.25604	-3.25301	0.00114188	0.0352445	Down
ENSMUSG00000034110	Kctd7	68.009	0.766268	0.235568	3.25285	0.00114252	0.0352445	Up
ENSMUSG00000052085	Dock8	499.418	0.725016	0.222814	3.2539	0.00113832	0.0352445	Up
ENSMUSG00000032418	Me1	4406.5	0.772547	0.237811	3.24858	0.00115985	0.0356072	Up
ENSMUSG00000056035	Cyp3a11	58665.6	-0.652263	0.200788	-3.24851	0.00116012	0.0356072	Down
ENSMUSG00000000303	Cdh1	328.391	0.866446	0.267037	3.24466	0.00117589	0.0360007	Up
ENSMUSG00000026812	Tsc1	681.492	-0.385569	0.119004	-3.23998	0.0011954	0.0364908	Down
ENSMUSG00000030787	Lyve1	163.685	-0.716513	0.221188	-3.23938	0.00119789	0.0364908	Down
ENSMUSG00000022346	Myc	115.856	-0.607532	0.187748	-3.23588	0.00121267	0.0367571	Down
ENSMUSG00000024150	Mcfd2	4176.36	0.371059	0.114653	3.23635	0.00121068	0.0367571	Up
ENSMUSG00000060227	Casc4	56.9686	-0.893828	0.276519	-3.23243	0.00122744	0.0371125	Down
ENSMUSG00000086841	2410006H16Rik	337.487	-0.700921	0.216966	-3.23056	0.0012355	0.0372637	Down
ENSMUSG00000036390	Gadd45a	376.15	0.872822	0.270238	3.22982	0.00123867	0.0372672	Up
ENSMUSG00000034220	Gpc1	98.2409	-1.17331	0.363414	-3.22857	0.00124411	0.0373387	Down
ENSMUSG00000021610	Clptm1l	1376.81	0.325199	0.100807	3.22594	0.00125559	0.0375215	Up
ENSMUSG00000040093	Bmf	353.003	0.65369	0.202691	3.22506	0.00125944	0.0375215	Up
ENSMUSG00000053411	Cbx7	483.195	-0.487085	0.151026	-3.22517	0.001259	0.0375215	Down
ENSMUSG00000026839	Upp2	17253.8	-0.407078	0.126504	-3.21791	0.0012913	0.0383767	Down
ENSMUSG00000097203	4732419C18Rik	173.313	0.594192	0.184732	3.2165	0.00129764	0.0384715	Up
ENSMUSG00000030237	Slco1a4	5972.96	-0.419577	0.130587	-3.21301	0.00131353	0.0386662	Down
ENSMUSG00000030357	Fkbp4	3898.57	0.534553	0.166374	3.21296	0.00131373	0.0386662	Up
ENSMUSG00000032754	Slc8b1	1503.11	-0.65103	0.20257	-3.21385	0.00130969	0.0386662	Down
ENSMUSG00000015461	Atf6b	272.107	0.520272	0.162322	3.20519	0.00134974	0.0396304	Up
ENSMUSG00000022091	Sorbs3	948.271	-0.479677	0.149751	-3.20317	0.00135922	0.0398128	Down
ENSMUSG00000018593	Sparc	1555.53	-0.389717	0.121728	-3.20153	0.001367	0.0399446	Down
ENSMUSG00000026956	Uap1l1	139.434	-0.563424	0.176216	-3.19735	0.00138697	0.0403459	Down
ENSMUSG00000078671	Chd2	888.263	-0.420916	0.131649	-3.19727	0.00138736	0.0403459	Down
ENSMUSG00000092981	Mir5125	81.7081	-0.999785	0.312849	-3.19575	0.0013947	0.0404628	Down
ENSMUSG00000034785	Dio1	2257.34	0.832221	0.260633	3.19307	0.00140767	0.0406999	Up
ENSMUSG00000107369	Gstm2-ps1	3337.36	-0.489473	0.153311	-3.19269	0.00140955	0.0406999	Down
ENSMUSG00000078908	Mon1b	162.288	0.599693	0.188104	3.1881	0.00143212	0.0412538	Up
ENSMUSG00000022774	Ncbp2	335.581	0.446817	0.140332	3.184	0.00145257	0.0415483	Up
ENSMUSG00000030302	Atp2b2	40.682	1.47672	0.463784	3.18406	0.00145223	0.0415483	Up
ENSMUSG00000032127	Vps11	811.66	-0.375934	0.118065	-3.18412	0.00145194	0.0415483	Down
ENSMUSG00000033318	Gstt2	4220.11	-0.605902	0.190584	-3.17919	0.0014769	0.0421452	Down
ENSMUSG00000022297	Fzd6	93.9987	-0.752584	0.236956	-3.17605	0.00149296	0.0424631	Down
ENSMUSG00000051041	Olfml1	282.339	0.507893	0.159934	3.17565	0.00149501	0.0424631	Up
ENSMUSG00000025004	Cyp2c40	4603.61	0.600414	0.189279	3.1721	0.0015134	0.0428854	Up
ENSMUSG00000023045	Soat2	1452.91	-0.446168	0.140714	-3.17074	0.00152051	0.0428875	Down
ENSMUSG00000033634	Nat8f2	10376.9	0.70362	0.221873	3.17128	0.00151769	0.0428875	Up
ENSMUSG00000029629	Phf14	661.127	-0.371041	0.11731	-3.16291	0.00156201	0.0439562	Down
ENSMUSG00000072664	Ugt3a1	442.721	0.84007	0.265682	3.16194	0.00156723	0.0440017	Up
ENSMUSG00000035561	Aldh1b1	2349.45	0.573675	0.181729	3.15676	0.00159535	0.0446882	Up
ENSMUSG00000009772	Nuak2	225.426	0.630701	0.200189	3.15053	0.00162976	0.0455472	Up
ENSMUSG00000004462	Tbccd1	354.724	0.451422	0.14342	3.14755	0.00164643	0.0458937	Up
ENSMUSG00000042419	Nfkbil1	232.647	-0.592522	0.188283	-3.14698	0.00164969	0.0458937	Down
ENSMUSG00000031533	Mrps31	566.735	0.435236	0.138519	3.14207	0.00167757	0.0464574	Up
ENSMUSG00000039745	Htatip2	1095.99	-0.522542	0.166275	-3.14264	0.00167433	0.0464574	Down
ENSMUSG00000020623	Map2k6	316.798	-0.503197	0.160269	-3.1397	0.00169122	0.0467292	Down
ENSMUSG00000038415	Foxq1	747.917	-0.635097	0.202708	-3.13307	0.00172991	0.0476899	Down
ENSMUSG00000031133	Arhgef6	82.3937	-0.628697	0.20079	-3.13112	0.00174142	0.047899	Down
ENSMUSG00000029311	Hsd17b11	4446.82	-0.348325	0.111297	-3.1297	0.00174986	0.0480225	Down
ENSMUSG00000032741	Tpcn1	978.516	0.439477	0.140541	3.12704	0.00176578	0.0483507	Up
ENSMUSG00000079550	Mpp4	41.011	1.52736	0.488674	3.12551	0.00177497	0.0484933	Up
ENSMUSG00000046532	Ar	325.639	0.414066	0.132673	3.12095	0.00180266	0.0491396	Up
ENSMUSG00000007594	Hapln4	154.519	0.547229	0.175644	3.11555	0.00183601	0.0497481	Up
ENSMUSG00000025353	Ormdl2	572.348	0.469857	0.150883	3.11405	0.0018454	0.0497481	Up
ENSMUSG00000031776	Arl2bp	129.957	-0.581265	0.18656	-3.1157	0.00183509	0.0497481	Down
ENSMUSG00000057596	Trim30d	107.524	0.660564	0.212113	3.1142	0.00184442	0.0497481	Up
ENSMUSG00000057778	Cyb5d2	181.923	0.50447	0.161971	3.11456	0.00184217	0.0497481	Up

## Sheet: Suppl.Table.5
Supplementary Table 5. Differentially expressed genes between LL and HL.
GeneID	Symbol	Mean	LFC	SE	Statistic	p	adjusted p	Direction HL
ENSMUSG00000094156	Sult2a7	137.392	-2.88025	0.486549	-5.91976	3.22403e-09	3.87722e-05	Down
ENSMUSG00000021453	Gadd45g	170.822	1.33812	0.249857	5.35554	8.53008e-08	0.000512914	Up
ENSMUSG00000100094	1810008I18Rik	1279.64	-0.831156	0.16208	-5.12807	2.9272e-07	0.00117342	Down
ENSMUSG00000020538	Srebf1	7565.98	-0.789703	0.156127	-5.05809	4.23471e-07	0.00127317	Down
ENSMUSG00000045776	Lrtm1	478.565	-1.16031	0.236691	-4.90221	9.47658e-07	0.00227931	Down
ENSMUSG00000019577	Pdk4	251.001	1.6993	0.35383	4.8026	1.56615e-06	0.00313909	Up
ENSMUSG00000069668	Sult3a1	332.854	-1.47247	0.315382	-4.66883	3.02921e-06	0.00520419	Down
ENSMUSG00000021134	Srsf5	6517.34	-0.698067	0.160403	-4.35195	1.34934e-05	0.020284	Down
ENSMUSG00000004341	Gpx6	102.78	-1.35147	0.325187	-4.15597	3.23915e-05	0.0311696	Down
ENSMUSG00000026435	Slc45a3	203.032	1.01233	0.241096	4.19888	2.68233e-05	0.0311696	Up
ENSMUSG00000030137	Tuba8	141.476	0.947726	0.229477	4.12994	3.6286e-05	0.0311696	Up
ENSMUSG00000030378	Sult2a8	3990.57	-1.00528	0.239624	-4.19525	2.72577e-05	0.0311696	Down
ENSMUSG00000032724	Abtb2	160.541	1.16629	0.278886	4.18196	2.89007e-05	0.0311696	Up
ENSMUSG00000090090	Mup-ps16	32.1057	-2.56556	0.620792	-4.13272	3.58491e-05	0.0311696	Down
ENSMUSG00000034936	Arl4d	589.371	0.876015	0.214595	4.08218	4.46146e-05	0.035769	Up
ENSMUSG00000038418	Egr1	464.619	-1.50293	0.371782	-4.0425	5.28853e-05	0.0397499	Down
ENSMUSG00000017639	Rab11fip4	136.283	0.835137	0.20781	4.01876	5.85053e-05	0.0404858	Up
ENSMUSG00000025504	Eps8l2	683.299	0.89193	0.2224	4.01047	6.05974e-05	0.0404858	Up
ENSMUSG00000059824	Dbp	3823.26	-1.02382	0.259216	-3.94967	7.82588e-05	0.0495337	Down

## Sheet: Suppl.Table.6
Supplementary Table 6. Differentially expressed genes between LL and LH.
GeneID	Symbol	Mean	LFC	SE	Statistic	p	adjusted p	Direction LH
ENSMUSG00000078799	Sult2a5	666.847	-3.01445	0.218302	-13.8086	2.26102e-43	2.75912e-39	Down
ENSMUSG00000002831	Plin4	255.191	-2.9577	0.228401	-12.9496	2.36178e-38	1.44104e-34	Down
ENSMUSG00000066154	Mup3	26551.3	1.94277	0.152759	12.7179	4.70482e-37	1.91376e-33	Up
ENSMUSG00000074375	Sult2a3	651.102	-3.53486	0.289133	-12.2257	2.26569e-34	6.91205e-31	Down
ENSMUSG00000075025	Gm10804	92.0483	-4.74608	0.451939	-10.5016	8.49389e-26	2.07302e-22	Down
ENSMUSG00000031767	Nudt7	3422.91	1.44633	0.142384	10.158	3.05335e-24	6.21e-21	Up
ENSMUSG00000066153	Mup21	597.944	1.71045	0.171641	9.96529	2.16235e-23	3.76959e-20	Up
ENSMUSG00000040127	Sdr9c7	380.023	1.43406	0.145518	9.85487	6.52983e-23	8.85372e-20	Up
ENSMUSG00000110353	Gm33543	717.749	-1.76629	0.179132	-9.8603	6.18618e-23	8.85372e-20	Down
ENSMUSG00000078686	Mup9	257.081	3.18669	0.330211	9.65046	4.89378e-22	5.97188e-19	Up
ENSMUSG00000078689	Mup6	219.952	2.23651	0.232063	9.63754	5.55027e-22	6.15727e-19	Up
ENSMUSG00000000739	Sult5a1	179.452	3.00344	0.325384	9.23046	2.69476e-20	2.65037e-17	Up
ENSMUSG00000073842	Mup7	96.82	3.24626	0.35188	9.22546	2.82347e-20	2.65037e-17	Up
ENSMUSG00000078798	Sult2a1	5123.23	-1.61926	0.181516	-8.92078	4.63001e-19	4.03572e-16	Down
ENSMUSG00000060317	Acnat2	509.419	1.41449	0.164928	8.57645	9.78486e-18	7.96031e-15	Up
ENSMUSG00000023073	Slc10a2	99.6458	2.70453	0.318351	8.49543	1.97206e-17	1.50406e-14	Up
ENSMUSG00000020776	Fbf1	424.817	-1.82138	0.216908	-8.39704	4.57867e-17	3.28668e-14	Down
ENSMUSG00000026853	Crat	1182.95	-1.23494	0.148868	-8.29548	1.08145e-16	7.33163e-14	Down
ENSMUSG00000106069	Gm6135	150.708	2.24628	0.27891	8.05378	8.02742e-16	5.15572e-13	Up
ENSMUSG00000029657	Hsph1	761.252	1.67712	0.208668	8.03727	9.18593e-16	5.60479e-13	Up
ENSMUSG00000078674	Mup18	38.5117	4.71006	0.588833	7.99896	1.25473e-15	7.29117e-13	Up
ENSMUSG00000003555	Cyp17a1	1554.91	1.82779	0.22979	7.95421	1.8028e-15	9.99979e-13	Up
ENSMUSG00000101532	Zbed4-ps1	216.64	-2.76003	0.348934	-7.9099	2.57605e-15	1.36676e-12	Down
ENSMUSG00000073830	Mup14	53.0752	3.12971	0.404409	7.73898	1.00221e-14	5.09584e-12	Up
ENSMUSG00000067144	Slc22a7	333.866	2.48423	0.325293	7.63689	2.22525e-14	1.08619e-11	Up
ENSMUSG00000026614	Slc30a10	324.914	1.30668	0.171569	7.6161	2.61452e-14	1.22711e-11	Up
ENSMUSG00000091867	Cyp2a22	5177.95	-1.31955	0.173751	-7.59453	3.08921e-14	1.39621e-11	Down
ENSMUSG00000028789	Azin2	145.509	-1.49092	0.196828	-7.5747	3.59951e-14	1.56874e-11	Down
ENSMUSG00000028327	Stra6l	2071.74	1.01956	0.134702	7.56902	3.76036e-14	1.58233e-11	Up
ENSMUSG00000037606	Osbpl5	220.306	-1.23318	0.165546	-7.44913	9.39573e-14	3.82187e-11	Down
ENSMUSG00000020122	Egfr	2259.49	1.16903	0.160309	7.29232	3.04653e-13	1.19925e-10	Up
ENSMUSG00000067279	Ppp1r3c	489.007	1.08008	0.149275	7.23553	4.63718e-13	1.76836e-10	Up
ENSMUSG00000063929	Cyp4a32	244.534	-1.28349	0.177661	-7.22437	5.03414e-13	1.86156e-10	Down
ENSMUSG00000063919	Srrm4	96.1133	-1.47126	0.204586	-7.19137	6.41467e-13	2.3023e-10	Down
ENSMUSG00000096688	Mup17	1280.19	3.29396	0.461867	7.13184	9.90369e-13	3.45299e-10	Up
ENSMUSG00000052131	Akr1b7	152.759	-1.71899	0.24119	-7.1271	1.02506e-12	3.47466e-10	Down
ENSMUSG00000020182	Ddc	396.544	0.985193	0.141379	6.96844	3.20477e-12	1.05697e-09	Up
ENSMUSG00000028715	Cyp4a14	15381.5	-1.30931	0.189106	-6.9237	4.40012e-12	1.41302e-09	Down
ENSMUSG00000052934	Fbxo31	1094.14	-0.930942	0.134614	-6.91563	4.65802e-12	1.45748e-09	Down
ENSMUSG00000002058	Unc119	157.331	-1.4337	0.20786	-6.89744	5.29475e-12	1.6153e-09	Down
ENSMUSG00000028072	Ntrk1	36.803	-2.84708	0.417559	-6.8184	9.20592e-12	2.74e-09	Down
ENSMUSG00000022769	Sdf2l1	271.624	1.38086	0.204555	6.75056	1.47272e-11	4.26652e-09	Up
ENSMUSG00000024580	Grpel2	1172.47	-0.827791	0.12268	-6.74757	1.5034e-11	4.26652e-09	Down
ENSMUSG00000092075	Serpina4-ps1	25.4699	4.02298	0.597038	6.73823	1.60325e-11	4.44648e-09	Up
ENSMUSG00000031844	Hsd17b2	1627.22	0.802091	0.120256	6.66988	2.56021e-11	6.8636e-09	Up
ENSMUSG00000070690	Albfm1	1473.28	-1.1877	0.178111	-6.66833	2.58728e-11	6.8636e-09	Down
ENSMUSG00000022149	C9	2667.54	1.1814	0.177287	6.66377	2.66888e-11	6.92943e-09	Up
ENSMUSG00000004341	Gpx6	91.6134	-2.27164	0.343316	-6.61676	3.67163e-11	9.33435e-09	Down
ENSMUSG00000048911	Rnf24	306.783	-0.935844	0.141694	-6.60466	3.98435e-11	9.92265e-09	Down
ENSMUSG00000032078	Zpr1	2130.39	-1.03507	0.156862	-6.59859	4.15089e-11	1.01307e-08	Down
ENSMUSG00000041769	Ppp2r2d	690.345	-0.765486	0.116176	-6.58899	4.4282e-11	1.05956e-08	Down
ENSMUSG00000070811	Sult2a2	3797.15	-1.06512	0.16241	-6.5582	5.44597e-11	1.27802e-08	Down
ENSMUSG00000052974	Cyp2f2	12898.1	1.09132	0.167592	6.51177	7.42682e-11	1.70999e-08	Up
ENSMUSG00000021281	Tnfaip2	331.609	0.923249	0.14318	6.44816	1.1322e-10	2.55855e-08	Up
ENSMUSG00000082363	Mup-ps18	238.11	3.23656	0.506693	6.38761	1.68493e-10	3.7384e-08	Up
ENSMUSG00000015224	Cyp2j9	421.567	-1.80174	0.284872	-6.32473	2.53679e-10	5.52795e-08	Down
ENSMUSG00000041827	Oasl1	229.886	1.42685	0.226156	6.30912	2.80619e-10	5.905e-08	Up
ENSMUSG00000089873	Mup13	1202.03	3.45021	0.546863	6.3091	2.8066e-10	5.905e-08	Up
ENSMUSG00000007594	Hapln4	189.433	1.01864	0.161789	6.2961	3.05232e-10	6.31313e-08	Up
ENSMUSG00000048782	Insc	92.3799	1.71147	0.272153	6.28864	3.20249e-10	6.51333e-08	Up
ENSMUSG00000035372	1810055G02Rik	555.443	-1.50915	0.243373	-6.20097	5.6117e-10	1.12262e-07	Down
ENSMUSG00000053617	Sh3pxd2a	287.266	0.915046	0.147679	6.19619	5.7847e-10	1.13856e-07	Up
ENSMUSG00000053168	9030619P08Rik	457.93	0.870807	0.140635	6.19197	5.94172e-10	1.1509e-07	Up
ENSMUSG00000050069	Grem2	316.59	-1.10546	0.178611	-6.18917	6.04802e-10	1.15319e-07	Down
ENSMUSG00000041698	Slco1a1	272.856	5.31304	0.867719	6.123	9.18278e-10	1.72396e-07	Up
ENSMUSG00000020593	Lpin1	4296.41	-1.14579	0.187392	-6.11438	9.69311e-10	1.7922e-07	Down
ENSMUSG00000073834	Mup11	30.1907	2.8523	0.466922	6.10873	1.00424e-09	1.82907e-07	Up
ENSMUSG00000078680	Mup10	24.7701	3.35921	0.551825	6.08747	1.14711e-09	2.05856e-07	Up
ENSMUSG00000024292	Cyp4f14	4959.58	1.05283	0.175021	6.01541	1.79432e-09	3.12801e-07	Up
ENSMUSG00000033634	Nat8f2	10866.1	0.775346	0.128876	6.01621	1.78547e-09	3.12801e-07	Up
ENSMUSG00000049404	Rarres1	352.469	1.10596	0.184223	6.00337	1.93261e-09	3.32164e-07	Up
ENSMUSG00000021789	Sftpa1	60.6199	-2.51827	0.420551	-5.98803	2.12402e-09	3.59992e-07	Down
ENSMUSG00000023800	Tiam2	153.582	1.70923	0.286612	5.96357	2.46779e-09	4.11019e-07	Up
ENSMUSG00000056055	Sag	23.4999	-2.80412	0.470336	-5.96195	2.49245e-09	4.11019e-07	Down
ENSMUSG00000021417	Eci2	4915.96	-0.708748	0.118958	-5.95794	2.55434e-09	4.15608e-07	Down
ENSMUSG00000066072	Cyp4a10	9206.9	-1.13739	0.191354	-5.94391	2.78304e-09	4.4686e-07	Down
ENSMUSG00000003814	Calr	11492.4	0.773506	0.130411	5.93129	3.00563e-09	4.76333e-07	Up
ENSMUSG00000030545	Pex11a	1886.59	-1.07203	0.180905	-5.92596	3.10482e-09	4.79596e-07	Down
ENSMUSG00000054263	Lifr	4564.18	1.09637	0.18498	5.92696	3.08594e-09	4.79596e-07	Up
ENSMUSG00000042524	Sun2	1754.07	-0.715425	0.120945	-5.91531	3.31248e-09	5.05278e-07	Down
ENSMUSG00000031298	Adgrg2	49.3388	-1.86512	0.316418	-5.89449	3.75842e-09	5.66222e-07	Down
ENSMUSG00000042429	Adora1	577.552	-1.17326	0.199216	-5.88937	3.87671e-09	5.76921e-07	Down
ENSMUSG00000059060	Rad51b	194.05	-1.74017	0.296198	-5.87503	4.22765e-09	6.21566e-07	Down
ENSMUSG00000000303	Cdh1	389.87	1.26881	0.218677	5.8022	6.54505e-09	9.50824e-07	Up
ENSMUSG00000021416	Eci3	151.643	1.60977	0.278155	5.78732	7.15202e-09	1.02678e-06	Up
ENSMUSG00000016756	Cmah	1003.66	1.15621	0.200335	5.77135	7.86377e-09	1.11583e-06	Up
ENSMUSG00000021338	Carmil1	76.6012	1.44132	0.25054	5.75286	8.77454e-09	1.23075e-06	Up
ENSMUSG00000029314	Gpat3	190.187	-0.948928	0.165808	-5.72306	1.04624e-08	1.45083e-06	Down
ENSMUSG00000021270	Hsp90aa1	1208.42	0.970583	0.169849	5.71439	1.10101e-08	1.50963e-06	Up
ENSMUSG00000021228	Acot3	5583.19	-0.876748	0.153851	-5.69869	1.20728e-08	1.63694e-06	Down
ENSMUSG00000042487	Leo1	158.025	1.02114	0.179379	5.69262	1.25101e-08	1.67759e-06	Up
ENSMUSG00000057933	Gsta2	1031.69	-0.837143	0.147328	-5.68219	1.32984e-08	1.76392e-06	Down
ENSMUSG00000024118	Tedc2	958.518	0.753157	0.132725	5.67458	1.39028e-08	1.81124e-06	Up
ENSMUSG00000027559	Car3	33357.4	0.659399	0.116215	5.67398	1.3952e-08	1.81124e-06	Up
ENSMUSG00000021594	Srd5a1	586.58	1.18461	0.209276	5.66053	1.50907e-08	1.93844e-06	Up
ENSMUSG00000028359	Orm3	160.001	1.21692	0.215699	5.64176	1.68318e-08	2.13956e-06	Up
ENSMUSG00000001436	Slc19a1	176.122	-1.01953	0.18145	-5.61879	1.92302e-08	2.41924e-06	Down
ENSMUSG00000069668	Sult3a1	896.275	1.43813	0.256089	5.61577	1.95693e-08	2.43677e-06	Up
ENSMUSG00000028712	Cyp4a31	208.917	-1.33058	0.237923	-5.59249	2.2384e-08	2.73152e-06	Down
ENSMUSG00000033256	Shf	446.79	-0.89679	0.160312	-5.59402	2.21872e-08	2.73152e-06	Down
ENSMUSG00000061815	Rufy4	39.0245	-2.39892	0.430485	-5.5726	2.50961e-08	3.03215e-06	Down
ENSMUSG00000044349	Snhg11	205.102	-1.82861	0.328823	-5.56109	2.68096e-08	3.20743e-06	Down
ENSMUSG00000024222	Fkbp5	1349	-0.946211	0.170785	-5.54038	3.01823e-08	3.57587e-06	Down
ENSMUSG00000030357	Fkbp4	4106.43	0.67604	0.12216	5.53403	3.12948e-08	3.67202e-06	Up
ENSMUSG00000032245	Cln6	108.595	-1.28614	0.232709	-5.52681	3.26108e-08	3.79e-06	Down
ENSMUSG00000066477	Gm16551	63.0615	1.62955	0.295293	5.51842	3.42053e-08	3.93781e-06	Up
ENSMUSG00000025823	Pdia4	2693.03	0.618422	0.112158	5.51387	3.51021e-08	3.97639e-06	Up
ENSMUSG00000053460	Ggcx	943.212	0.848533	0.153903	5.51342	3.51922e-08	3.97639e-06	Up
ENSMUSG00000035566	Pcdh17	47.0599	-1.52027	0.276206	-5.50411	3.71041e-08	4.15395e-06	Down
ENSMUSG00000002059	Rab34	137.174	-1.08175	0.196706	-5.49935	3.81197e-08	4.20695e-06	Down
ENSMUSG00000078675	Mup16	130.734	1.81364	0.329833	5.49867	3.82669e-08	4.20695e-06	Up
ENSMUSG00000048578	Mlec	1459.25	0.726915	0.132242	5.49687	3.86602e-08	4.21224e-06	Up
ENSMUSG00000001774	Chordc1	614.556	0.840168	0.152933	5.4937	3.93605e-08	4.25059e-06	Up
ENSMUSG00000000440	Pparg	344.465	-0.859526	0.157086	-5.47168	4.45788e-08	4.77188e-06	Down
ENSMUSG00000034591	Slc41a2	93.5398	1.42048	0.259952	5.4644	4.64486e-08	4.9288e-06	Up
ENSMUSG00000025405	Inhbc	909.769	0.686266	0.125993	5.44687	5.12628e-08	5.39276e-06	Up
ENSMUSG00000024966	Stip1	1187	0.721389	0.132542	5.44271	5.24753e-08	5.47313e-06	Up
ENSMUSG00000040785	Ttc3	685.653	-0.681705	0.125616	-5.42688	5.73479e-08	5.93065e-06	Down
ENSMUSG00000041567	Serpina12	164.878	1.6906	0.311922	5.41996	5.96131e-08	6.1131e-06	Up
ENSMUSG00000090298	Sult3a2	17.3855	2.75976	0.509646	5.41506	6.12693e-08	6.23057e-06	Up
ENSMUSG00000024818	Slc25a45	395.254	0.988027	0.182948	5.40058	6.64243e-08	6.69897e-06	Up
ENSMUSG00000070368	Prok1	28.1544	2.44712	0.455453	5.37292	7.7471e-08	7.749e-06	Up
ENSMUSG00000032633	Flcn	1112.36	-1.0205	0.190227	-5.36464	8.11125e-08	8.04728e-06	Down
ENSMUSG00000015656	Hspa8	10613.1	0.726422	0.135569	5.35834	8.39913e-08	8.26569e-06	Up
ENSMUSG00000020873	Slc35b1	564.98	0.772133	0.144893	5.32899	9.87631e-08	9.64165e-06	Up
ENSMUSG00000073460	Pnldc1	49.0973	-1.74676	0.328128	-5.32342	1.01833e-07	9.86247e-06	Down
ENSMUSG00000044250	Pced1b	106.936	-1.34565	0.253477	-5.30875	1.10379e-07	1.06059e-05	Down
ENSMUSG00000022994	Adcy6	954.51	-1.03816	0.196042	-5.2956	1.18624e-07	1.13092e-05	Down
ENSMUSG00000026072	Il1r1	440.439	-0.889932	0.168185	-5.29138	1.214e-07	1.14841e-05	Down
ENSMUSG00000078672	Mup20	314.993	1.25887	0.23804	5.28849	1.23329e-07	1.15768e-05	Up
ENSMUSG00000019997	Ccn2	144.641	-1.85216	0.351127	-5.2749	1.32832e-07	1.23736e-05	Down
ENSMUSG00000027999	Pla2g12a	438.512	-1.02282	0.194157	-5.26799	1.37928e-07	1.2751e-05	Down
ENSMUSG00000073835	Mup-ps12	21.3759	2.54216	0.482775	5.26573	1.39633e-07	1.28116e-05	Up
ENSMUSG00000032724	Abtb2	174.59	1.31248	0.250197	5.24578	1.55619e-07	1.41718e-05	Up
ENSMUSG00000020472	Zkscan17	582.674	-0.832019	0.158986	-5.23328	1.6653e-07	1.50531e-05	Down
ENSMUSG00000025153	Fasn	33165.7	1.1411	0.219144	5.20707	1.91848e-07	1.72141e-05	Up
ENSMUSG00000030956	Fam53b	204.564	1.05862	0.203513	5.20171	1.97468e-07	1.75891e-05	Up
ENSMUSG00000052151	Plpp2	640.257	-0.777404	0.149647	-5.19492	2.04807e-07	1.81106e-05	Down
ENSMUSG00000037664	Cdkn1c	162.301	-0.981895	0.189736	-5.17506	2.27843e-07	2.00027e-05	Down
ENSMUSG00000035031	C8a	2232.52	1.18695	0.229511	5.17162	2.32072e-07	2.02284e-05	Up
ENSMUSG00000052392	Acot4	5196.66	-0.889545	0.172066	-5.16979	2.34352e-07	2.02823e-05	Down
ENSMUSG00000027248	Pdia3	6026.73	0.579745	0.112561	5.15051	2.59777e-07	2.23243e-05	Up
ENSMUSG00000025014	Dntt	42.8797	1.75762	0.341747	5.14306	2.70305e-07	2.29064e-05	Up
ENSMUSG00000025509	Pnpla2	1958.89	-0.663176	0.128923	-5.14399	2.68967e-07	2.29064e-05	Down
ENSMUSG00000022178	Ajuba	129.932	1.37962	0.269027	5.1282	2.92528e-07	2.46187e-05	Up
ENSMUSG00000062181	Ces3b	4125.18	1.1159	0.21784	5.12258	3.0139e-07	2.51908e-05	Up
ENSMUSG00000048621	Gm6377	45.7559	-1.63316	0.319484	-5.11188	3.18975e-07	2.63761e-05	Down
ENSMUSG00000069922	Ces3a	9636.76	1.17207	0.229308	5.11133	3.19894e-07	2.63761e-05	Up
ENSMUSG00000022025	Cnmd	133.516	1.61955	0.317124	5.10699	3.27331e-07	2.68082e-05	Up
ENSMUSG00000052566	Hook2	1047.73	-0.763265	0.14982	-5.09455	3.49565e-07	2.84383e-05	Down
ENSMUSG00000026950	Neb	200.863	1.25166	0.246914	5.06921	3.99463e-07	3.22825e-05	Up
ENSMUSG00000080738	Mup-ps22	67.9531	1.43814	0.284007	5.06376	4.11075e-07	3.30023e-05	Up
ENSMUSG00000033863	Klf9	1546.44	-0.820648	0.162401	-5.05321	4.34439e-07	3.46501e-05	Down
ENSMUSG00000078817	Nlrp12	231.559	-1.53719	0.304377	-5.05027	4.41188e-07	3.49598e-05	Down
ENSMUSG00000027947	Il6ra	1653.75	-0.802486	0.159276	-5.03832	4.69629e-07	3.69735e-05	Down
ENSMUSG00000020027	Socs2	724.764	-1.06358	0.211262	-5.03442	4.79293e-07	3.74924e-05	Down
ENSMUSG00000004460	Dnajb11	1204.36	0.721171	0.143673	5.01954	5.17948e-07	4.02581e-05	Up
ENSMUSG00000036752	Tubb4b	1027.65	0.673023	0.13417	5.01621	5.2701e-07	4.07032e-05	Up
ENSMUSG00000001482	Def8	571.732	0.660751	0.131759	5.01484	5.30782e-07	4.07367e-05	Up
ENSMUSG00000020427	Igfbp3	508.291	-0.654571	0.130683	-5.00886	5.47528e-07	4.17593e-05	Down
ENSMUSG00000072949	Acot1	401.47	-1.2392	0.247482	-5.00725	5.52145e-07	4.18499e-05	Down
ENSMUSG00000045658	Pid1	1120.09	0.636853	0.127529	4.99379	5.92063e-07	4.45984e-05	Up
ENSMUSG00000002289	Angptl4	1566.91	-1.3053	0.261557	-4.9905	6.02227e-07	4.50857e-05	Down
ENSMUSG00000057103	Nat8f1	3114.74	0.68083	0.136681	4.98118	6.31981e-07	4.70248e-05	Up
ENSMUSG00000028339	Col15a1	136.592	1.24177	0.250325	4.96063	7.02662e-07	5.16542e-05	Up
ENSMUSG00000034173	Zbed5	63.3098	-1.56576	0.31562	-4.96091	7.01649e-07	5.16542e-05	Down
ENSMUSG00000045092	S1pr1	970.402	0.876282	0.177058	4.94911	7.45527e-07	5.43061e-05	Up
ENSMUSG00000059248	Septin9	1101.64	0.570549	0.115296	4.94856	7.47638e-07	5.43061e-05	Up
ENSMUSG00000103502	9330121J05Rik	133.508	-0.849463	0.171806	-4.94432	7.64113e-07	5.51358e-05	Down
ENSMUSG00000109473	B930025P03Rik	72.2731	-2.08367	0.421513	-4.9433	7.68096e-07	5.51358e-05	Down
ENSMUSG00000024987	Cyp26a1	450.578	0.990835	0.200523	4.94127	7.76164e-07	5.53891e-05	Up
ENSMUSG00000025656	Arhgef9	106.534	-1.17511	0.23792	-4.93909	7.84868e-07	5.56846e-05	Down
ENSMUSG00000113536	Gm49327	34.2411	-1.61497	0.328025	-4.92331	8.50912e-07	6.00213e-05	Down
ENSMUSG00000020131	Pcsk4	806.907	-1.18822	0.242021	-4.90958	9.12719e-07	6.4011e-05	Down
ENSMUSG00000020085	Aifm2	876.569	-0.601978	0.12298	-4.89494	9.83365e-07	6.85715e-05	Down
ENSMUSG00000007038	Neu1	1059.09	-0.5814	0.1192	-4.87751	1.07435e-06	7.44903e-05	Down
ENSMUSG00000039323	Igfbp2	16516	-0.734136	0.151037	-4.86065	1.17003e-06	8.06659e-05	Down
ENSMUSG00000032849	Abcc4	256.266	-1.18359	0.244299	-4.84484	1.26717e-06	8.6387e-05	Down
ENSMUSG00000053175	Bcl3	360.692	1.1799	0.243489	4.84582	1.26088e-06	8.6387e-05	Up
ENSMUSG00000024052	Lpin2	8460.65	-0.851272	0.175767	-4.84319	1.27771e-06	8.66214e-05	Down
ENSMUSG00000032115	Hyou1	1779.79	1.18129	0.244248	4.83645	1.32176e-06	8.91127e-05	Up
ENSMUSG00000040675	Mthfd1l	87.168	-1.38347	0.286655	-4.82625	1.39128e-06	9.32843e-05	Down
ENSMUSG00000030643	Rab30	190.269	-1.04059	0.215769	-4.82268	1.4164e-06	9.44496e-05	Down
ENSMUSG00000024992	Pde6c	254.301	-2.71003	0.564042	-4.80467	1.55007e-06	0.000102802	Down
ENSMUSG00000038055	Dexi	313.809	0.803352	0.167256	4.80313	1.56203e-06	0.000103035	Up
ENSMUSG00000079470	Utp14b	250.266	1.02502	0.214035	4.78903	1.67591e-06	0.000109952	Up
ENSMUSG00000027340	Slc23a2	593.924	-0.859083	0.179771	-4.77877	1.76373e-06	0.000115095	Down
ENSMUSG00000072964	Bhlhb9	88.1588	-1.24524	0.260848	-4.7738	1.80782e-06	0.000117345	Down
ENSMUSG00000034853	Acot11	246.317	1.24214	0.260511	4.7681	1.85973e-06	0.000119443	Up
ENSMUSG00000074768	Bhmt	20834.2	0.943633	0.197883	4.76864	1.85471e-06	0.000119443	Up
ENSMUSG00000042426	Dhx29	156.27	0.966988	0.202978	4.76401	1.89785e-06	0.000121253	Up
ENSMUSG00000038859	Baiap2l1	833.77	-0.546695	0.115283	-4.7422	2.11409e-06	0.000134366	Down
ENSMUSG00000015461	Atf6b	295.307	0.729264	0.153952	4.73695	2.1696e-06	0.00013718	Up
ENSMUSG00000031295	Phka2	770.65	-0.715031	0.151005	-4.73516	2.18885e-06	0.000137683	Down
ENSMUSG00000029167	Ppargc1a	320.521	-0.665423	0.140894	-4.72287	2.3254e-06	0.000145523	Down
ENSMUSG00000038233	Gask1a	95.6388	1.20856	0.256166	4.71788	2.38312e-06	0.000147842	Up
ENSMUSG00000067071	Hes6	1873.15	0.794261	0.168362	4.71758	2.38669e-06	0.000147842	Up
ENSMUSG00000024905	Tesmin	46.2401	-1.59153	0.338145	-4.70666	2.51807e-06	0.000155192	Down
ENSMUSG00000028410	Dnaja1	3259.86	0.639248	0.13611	4.69655	2.64586e-06	0.000162249	Up
ENSMUSG00000000555	Itga5	424.633	0.693571	0.148081	4.68372	2.81711e-06	0.000171886	Up
ENSMUSG00000056643	Chst13	108.628	1.06773	0.22879	4.66685	3.05854e-06	0.000185688	Up
ENSMUSG00000020917	Acly	10896.4	1.24746	0.267843	4.65742	3.20202e-06	0.000193437	Up
ENSMUSG00000041220	Elovl6	5439.53	1.27329	0.273497	4.65557	3.23088e-06	0.000194219	Up
ENSMUSG00000063730	Hsd3b2	569.511	-0.56984	0.122785	-4.64094	3.46822e-06	0.000207464	Down
ENSMUSG00000032575	Manf	1141.05	1.11476	0.240357	4.63794	3.51898e-06	0.000209474	Up
ENSMUSG00000109291	Gm2814	53.8754	-1.34787	0.292739	-4.60434	4.13775e-06	0.000245111	Down
ENSMUSG00000049721	Gal3st1	82.0534	-1.64392	0.357585	-4.59729	4.28019e-06	0.000252325	Down
ENSMUSG00000003849	Nqo1	341.661	-0.638554	0.13895	-4.59556	4.31583e-06	0.000252824	Down
ENSMUSG00000028820	Sfpq	1328.43	0.582814	0.12684	4.59487	4.33011e-06	0.000252824	Up
ENSMUSG00000024479	Mal2	518.038	0.785205	0.171196	4.58658	4.50569e-06	0.000261824	Up
ENSMUSG00000052085	Dock8	546.108	0.933066	0.203583	4.58321	4.57886e-06	0.000264814	Up
ENSMUSG00000002944	Cd36	2367.27	-0.853172	0.186238	-4.58109	4.62549e-06	0.000266249	Down
ENSMUSG00000052562	Slc22a30	1717.88	0.686757	0.150167	4.57327	4.80163e-06	0.000275091	Up
ENSMUSG00000074578	Zfas1	289.643	-0.986681	0.216443	-4.55862	5.1492e-06	0.000293625	Down
ENSMUSG00000010609	Psen2	2761.23	0.793101	0.174144	4.55428	5.25654e-06	0.000298351	Up
ENSMUSG00000049858	Suox	2140.17	0.733551	0.161403	4.54485	5.49741e-06	0.000310578	Up
ENSMUSG00000030246	Ldhb	73.9474	-1.04262	0.230395	-4.52538	6.02872e-06	0.000338286	Down
ENSMUSG00000049580	Tsku	1697.88	0.698371	0.154341	4.52487	6.04329e-06	0.000338286	Up
ENSMUSG00000032363	Adamts7	495.734	-0.872296	0.192915	-4.52166	6.13571e-06	0.000341891	Down
ENSMUSG00000032754	Slc8b1	1443.73	-0.784063	0.173685	-4.51429	6.35293e-06	0.000352386	Down
ENSMUSG00000042851	Zc3h6	90.5617	-1.65678	0.367858	-4.50385	6.67328e-06	0.00036848	Down
ENSMUSG00000026692	Fmo4	460.601	-0.856212	0.190202	-4.5016	6.74441e-06	0.000369067	Down
ENSMUSG00000031274	Col4a5	49.315	-1.4816	0.32908	-4.50224	6.72397e-06	0.000369067	Down
ENSMUSG00000005547	Cyp2a5	45995.8	-0.929871	0.206907	-4.49415	6.98478e-06	0.000380515	Down
ENSMUSG00000028195	Ccn1	245.793	0.784288	0.174715	4.48897	7.15693e-06	0.00038816	Up
ENSMUSG00000020766	Galk1	1987.64	-0.77504	0.172869	-4.48339	7.34677e-06	0.000396693	Down
ENSMUSG00000060373	Hnrnpc	1187.7	0.486178	0.108525	4.47989	7.46827e-06	0.000401477	Up
ENSMUSG00000028358	Zfp618	26.7894	-1.67658	0.376083	-4.45801	8.2723e-06	0.00044275	Down
ENSMUSG00000068877	Selenbp2	395.803	0.864481	0.194178	4.45201	8.50721e-06	0.000453334	Up
ENSMUSG00000107552	Gm44096	64.2908	-1.28424	0.289059	-4.44285	8.87755e-06	0.000471012	Down
ENSMUSG00000021259	Cyp46a1	278.319	-0.962948	0.217574	-4.42584	9.60665e-06	0.000505313	Down
ENSMUSG00000030244	Gys2	6864.72	-0.743937	0.168089	-4.42584	9.60687e-06	0.000505313	Down
ENSMUSG00000020869	Lrrc59	898.244	0.660054	0.14949	4.41536	1.00842e-05	0.000528143	Up
ENSMUSG00000033318	Gstt2	4003.99	-0.789803	0.179158	-4.40841	1.04131e-05	0.000540729	Down
ENSMUSG00000038648	Creb3l2	422.286	0.747962	0.169662	4.40853	1.04074e-05	0.000540729	Up
ENSMUSG00000027048	Abcb11	8556.42	0.705575	0.160172	4.4051	1.05735e-05	0.000546733	Up
ENSMUSG00000024962	Vegfb	511.137	-0.620032	0.14104	-4.39615	1.10187e-05	0.000567349	Down
ENSMUSG00000027562	Car2	264.538	-0.711902	0.162027	-4.39371	1.11431e-05	0.000568949	Down
ENSMUSG00000039853	Trim14	167.325	1.1047	0.251403	4.39412	1.1122e-05	0.000568949	Up
ENSMUSG00000051817	Sox12	173.105	-0.757117	0.172408	-4.39142	1.12613e-05	0.000572589	Down
ENSMUSG00000028423	Nfx1	1440.03	-0.587178	0.133809	-4.38817	1.14307e-05	0.000578794	Down
ENSMUSG00000011305	Plin5	611.245	-0.918168	0.20928	-4.38726	1.14785e-05	0.000578811	Down
ENSMUSG00000027800	Tm4sf1	381.288	-0.664007	0.151597	-4.38007	1.1864e-05	0.000595789	Down
ENSMUSG00000011179	Odc1	800.694	0.767836	0.175579	4.37315	1.22464e-05	0.000612471	Up
ENSMUSG00000028655	Mfsd2a	2365.61	-0.785465	0.179701	-4.37095	1.23705e-05	0.00061615	Down
ENSMUSG00000021226	Acot2	217.994	-0.912903	0.209076	-4.36637	1.26329e-05	0.000626664	Down
ENSMUSG00000066319	Rtp3	530.006	0.783514	0.179494	4.36512	1.27054e-05	0.000627709	Up
ENSMUSG00000024694	Keg1	1105.72	1.02896	0.236039	4.35929	1.30486e-05	0.000642064	Up
ENSMUSG00000042246	Tmc7	70.117	-1.1661	0.267748	-4.35521	1.32938e-05	0.000651503	Down
ENSMUSG00000048856	Slc25a47	14455.3	-0.900784	0.207075	-4.35004	1.36116e-05	0.000664408	Down
ENSMUSG00000045211	Nudt18	294.858	-0.699357	0.160892	-4.34675	1.38171e-05	0.000671755	Down
ENSMUSG00000020893	Per1	1409.82	-0.722632	0.166364	-4.34368	1.40114e-05	0.000678496	Down
ENSMUSG00000040213	Kyat3	6368.01	-0.66739	0.153824	-4.33866	1.43352e-05	0.000691431	Down
ENSMUSG00000040505	Abcg5	3618.29	-0.6446	0.148858	-4.3303	1.48904e-05	0.000715384	Down
ENSMUSG00000094152	Slc6a16	26.0362	-1.57116	0.363942	-4.31707	1.58117e-05	0.000756669	Down
ENSMUSG00000038217	Tlcd2	1454.44	0.734664	0.170364	4.31231	1.61558e-05	0.000770116	Up
ENSMUSG00000013846	St3gal1	1389.83	0.619634	0.143732	4.31104	1.62486e-05	0.000771526	Up
ENSMUSG00000056148	Rdh9	262.583	-1.23275	0.287074	-4.2942	1.75324e-05	0.000829258	Down
ENSMUSG00000031482	Slc25a15	4493.24	0.633954	0.147722	4.29152	1.77453e-05	0.000836086	Up
ENSMUSG00000029478	Ncor2	724.434	0.533075	0.124302	4.28854	1.79851e-05	0.000844124	Up
ENSMUSG00000026956	Uap1l1	128.098	-0.885495	0.206616	-4.28571	1.82152e-05	0.00085165	Down
ENSMUSG00000040658	Dnph1	137.514	0.948227	0.221443	4.28203	1.85193e-05	0.000862562	Up
ENSMUSG00000037820	Tgm2	2202.59	0.519859	0.121532	4.27753	1.88977e-05	0.0008739	Up
ENSMUSG00000059714	Flot1	904.87	-0.580551	0.135724	-4.27743	1.8906e-05	0.0008739	Down
ENSMUSG00000039878	Slc39a5	41.8766	-1.39235	0.326221	-4.2681	1.97141e-05	0.000907816	Down
ENSMUSG00000053411	Cbx7	453.79	-0.710233	0.166462	-4.26663	1.98446e-05	0.000910392	Down
ENSMUSG00000035686	Thrsp	20026	1.15555	0.270927	4.26516	1.99756e-05	0.000912965	Up
ENSMUSG00000038526	Car14	484.253	0.879742	0.207387	4.24204	2.21501e-05	0.00100858	Up
ENSMUSG00000062397	Zfp706	1354.24	0.442945	0.104645	4.23281	2.30785e-05	0.00104694	Up
ENSMUSG00000068463	B630019A10Rik	26.6815	-1.53996	0.364431	-4.22565	2.38247e-05	0.00107679	Down
ENSMUSG00000043091	Tuba1c	629.069	0.843105	0.199936	4.21686	2.47726e-05	0.0011155	Up
ENSMUSG00000087590	Epb41l4aos	246.03	-1.1062	0.263362	-4.20029	2.66576e-05	0.00119597	Down
ENSMUSG00000072082	Ccnf	97.4961	0.834852	0.199189	4.19125	2.77423e-05	0.00124007	Up
ENSMUSG00000039910	Cited2	344.427	0.575973	0.137547	4.18747	2.82083e-05	0.0012563	Up
ENSMUSG00000008035	Mid1ip1	2656.13	0.751075	0.179457	4.18526	2.84839e-05	0.00126396	Up
ENSMUSG00000078566	Bnip3	4527.04	-0.553581	0.13233	-4.18333	2.8727e-05	0.00127013	Down
ENSMUSG00000009739	Pou6f1	151.975	-0.711234	0.170428	-4.17323	3.00312e-05	0.00132148	Down
ENSMUSG00000060803	Gstp1	1819.42	-0.77394	0.185478	-4.17267	3.01051e-05	0.00132148	Down
ENSMUSG00000022391	Rangap1	805.006	0.666948	0.160023	4.16783	3.07514e-05	0.00134021	Up
ENSMUSG00000086040	Wipf3	418.189	-0.748428	0.179567	-4.16796	3.07344e-05	0.00134021	Down
ENSMUSG00000030870	Ubfd1	504.534	0.621442	0.149307	4.16219	3.15214e-05	0.00136888	Up
ENSMUSG00000074340	Ovgp1	18.9859	-1.77362	0.426761	-4.15602	3.23846e-05	0.00140138	Down
ENSMUSG00000038034	Igsf8	466.53	-0.563771	0.135829	-4.15059	3.31616e-05	0.00142993	Down
ENSMUSG00000034858	Fam214a	1080.83	0.761643	0.183546	4.14961	3.33035e-05	0.001431	Up
ENSMUSG00000045193	Cirbp	708.337	-1.07369	0.259445	-4.13842	3.49711e-05	0.00149738	Down
ENSMUSG00000026864	Hspa5	9734.71	0.839455	0.203858	4.11785	3.82423e-05	0.00162815	Up
ENSMUSG00000030847	Bag3	623.314	0.787271	0.191236	4.11675	3.84255e-05	0.00162815	Up
ENSMUSG00000046352	Gjb2	4389.86	0.827363	0.200954	4.11718	3.83536e-05	0.00162815	Up
ENSMUSG00000041920	Slc16a6	70.1252	1.11227	0.270268	4.11545	3.86426e-05	0.00163168	Up
ENSMUSG00000098234	Snhg6	305.26	-0.810774	0.197068	-4.11418	3.88565e-05	0.00163505	Down
ENSMUSG00000002017	Fam98a	419.709	0.552469	0.134547	4.10613	4.02341e-05	0.00168288	Up
ENSMUSG00000073771	Btbd19	50.9522	-1.70888	0.416198	-4.10593	4.02689e-05	0.00168288	Down
ENSMUSG00000020883	Fbxl20	796.569	-0.511843	0.124814	-4.10083	4.11666e-05	0.00171453	Down
ENSMUSG00000005674	Tomm40l	157.021	0.939122	0.229245	4.09658	4.193e-05	0.00174038	Up
ENSMUSG00000025854	Fam20c	1435.18	0.542142	0.13243	4.0938	4.24369e-05	0.00175545	Up
ENSMUSG00000001627	Ifrd1	392.949	-0.655932	0.160728	-4.08102	4.48392e-05	0.00184856	Down
ENSMUSG00000032077	Bud13	169.161	-1.24054	0.304246	-4.07744	4.55344e-05	0.0018709	Down
ENSMUSG00000022809	Nr1i2	2805.03	-0.586849	0.144013	-4.07496	4.60216e-05	0.0018839	Down
ENSMUSG00000053964	Lgals4	556.271	-1.84374	0.452534	-4.07427	4.61595e-05	0.0018839	Down
ENSMUSG00000086841	2410006H16Rik	313.252	-0.996287	0.244594	-4.07322	4.63672e-05	0.00188606	Down
ENSMUSG00000050144	Slc25a44	1580.08	0.593406	0.145732	4.0719	4.66303e-05	0.00189047	Up
ENSMUSG00000020258	Glyctk	4461.86	0.435204	0.106957	4.06895	4.72255e-05	0.00190195	Up
ENSMUSG00000103653	Gstp-ps	2232.92	-0.797076	0.19589	-4.06899	4.72164e-05	0.00190195	Down
ENSMUSG00000060613	Cyp2c70	8744.21	0.630434	0.15527	4.06025	4.90211e-05	0.00196778	Up
ENSMUSG00000029822	Osbpl3	48.6025	-1.49555	0.368522	-4.05825	4.94424e-05	0.00197664	Down
ENSMUSG00000045730	Adrb2	49.0914	-1.10652	0.272699	-4.05766	4.95658e-05	0.00197664	Down
ENSMUSG00000075044	Slc22a29	139.055	-1.15714	0.286017	-4.04569	5.21687e-05	0.00207366	Down
ENSMUSG00000019558	Slc6a8	112.563	-0.903242	0.223629	-4.03903	5.36728e-05	0.00212652	Down
ENSMUSG00000028411	Aptx	282.744	-0.658931	0.163642	-4.02667	5.65734e-05	0.00223419	Down
ENSMUSG00000022237	Ankrd33b	412.033	0.716963	0.178389	4.01909	5.84231e-05	0.0022998	Up
ENSMUSG00000015647	Lama5	116.515	-0.816311	0.20378	-4.00584	6.17987e-05	0.00242485	Down
ENSMUSG00000038552	Fndc4	869.143	0.487266	0.121696	4.00395	6.22924e-05	0.00243639	Up
ENSMUSG00000006456	Rbm14	212.285	0.819108	0.205534	3.98527	6.7402e-05	0.00261113	Up
ENSMUSG00000025722	Wdr73	313.2	-0.685233	0.171882	-3.98664	6.70157e-05	0.00261113	Down
ENSMUSG00000030827	Fgf21	29.8528	-1.97458	0.495402	-3.98581	6.72503e-05	0.00261113	Down
ENSMUSG00000021903	Galnt15	67.6932	-1.30177	0.32672	-3.98436	6.76634e-05	0.00261141	Down
ENSMUSG00000092203	1110038B12Rik	231.53	-0.807414	0.202677	-3.98375	6.78371e-05	0.00261141	Down
ENSMUSG00000028266	Lmo4	287.441	-0.603177	0.151475	-3.98203	6.8328e-05	0.00262203	Down
ENSMUSG00000026749	Nek6	567.819	0.517224	0.130309	3.96922	7.2109e-05	0.00274739	Up
ENSMUSG00000030541	Idh2	4841.64	-0.406538	0.10243	-3.96892	7.21978e-05	0.00274739	Down
ENSMUSG00000043924	Ncmap	31.0678	1.56449	0.394209	3.96869	7.22701e-05	0.00274739	Up
ENSMUSG00000023045	Soat2	1403.05	-0.566863	0.143044	-3.96287	7.40528e-05	0.00280642	Down
ENSMUSG00000020123	Avpr1a	335.097	0.679487	0.171667	3.95816	7.55296e-05	0.00284472	Up
ENSMUSG00000051652	Lrrc3	1355.43	0.529494	0.133767	3.95833	7.54771e-05	0.00284472	Up
ENSMUSG00000075706	Gpx4	3640.74	-0.595863	0.150849	-3.95006	7.81322e-05	0.00293368	Down
ENSMUSG00000020364	Zfp354a	119.097	-0.86919	0.220146	-3.94824	7.87272e-05	0.00293794	Down
ENSMUSG00000020538	Srebf1	12940.8	0.747115	0.189211	3.94858	7.86172e-05	0.00293794	Up
ENSMUSG00000021427	Ssr1	1686.77	0.413227	0.104703	3.94666	7.92478e-05	0.00293939	Up
ENSMUSG00000028766	Alpl	627.629	-0.792855	0.200859	-3.94733	7.90286e-05	0.00293939	Down
ENSMUSG00000029119	Man2b2	1428.15	0.459159	0.116461	3.94259	8.06079e-05	0.00296283	Up
ENSMUSG00000029233	Srd5a3	198.891	-0.637132	0.161596	-3.94275	8.05539e-05	0.00296283	Down
ENSMUSG00000092008	Cyp2c69	6863.86	0.871154	0.220916	3.94338	8.0342e-05	0.00296283	Up
ENSMUSG00000037942	Crp	6101.33	0.626236	0.159367	3.92953	8.5113e-05	0.00311902	Up
ENSMUSG00000029771	Irf5	220.027	0.814726	0.207522	3.92598	8.63781e-05	0.0031559	Up
ENSMUSG00000020571	Pdia6	3672.52	0.675102	0.172302	3.91814	8.92361e-05	0.00324882	Up
ENSMUSG00000026003	Acadl	5508.79	-0.415743	0.106142	-3.91685	8.97143e-05	0.00324882	Down
ENSMUSG00000026944	Abca2	724.549	0.82079	0.209555	3.91683	8.97201e-05	0.00324882	Up
ENSMUSG00000032127	Vps11	792.817	-0.450974	0.115554	-3.90272	9.5117e-05	0.00343406	Down
ENSMUSG00000034774	Dsg1c	598.842	-2.21869	0.568821	-3.9005	9.59932e-05	0.00345547	Down
ENSMUSG00000038712	Mindy1	1464.26	0.494655	0.126943	3.89667	9.75237e-05	0.00350024	Up
ENSMUSG00000028755	Cda	185.694	-0.981717	0.252562	-3.88703	0.000101479	0.00363153	Down
ENSMUSG00000041638	Gcn1	786.492	0.492123	0.126816	3.88062	0.000104192	0.00371772	Up
ENSMUSG00000023805	Synj2	101.065	-0.91783	0.236732	-3.87709	0.000105713	0.00375005	Down
ENSMUSG00000040857	Erf	814.644	-0.491708	0.126824	-3.8771	0.000105709	0.00375005	Down
ENSMUSG00000027513	Pck1	52257.3	-0.719973	0.186091	-3.86893	0.000109315	0.00386659	Down
ENSMUSG00000054894	Dmac2l	133.492	-0.713573	0.184528	-3.86702	0.000110172	0.00388563	Down
ENSMUSG00000022347	A1bg	4682.95	3.21847	0.832718	3.86502	0.000111081	0.00390641	Up
ENSMUSG00000030979	Uros	273.476	0.577675	0.149806	3.85614	0.000115192	0.00403932	Up
ENSMUSG00000045087	S1pr5	142.178	0.792876	0.205978	3.84932	0.000118448	0.00414162	Up
ENSMUSG00000037470	Uggt1	1064.16	0.470922	0.122523	3.84355	0.000121268	0.00422575	Up
ENSMUSG00000039457	Ppl	873.869	0.73146	0.190336	3.84298	0.000121547	0.00422575	Up
ENSMUSG00000034936	Arl4d	549.406	0.735263	0.191421	3.84107	0.000122499	0.00424674	Up
ENSMUSG00000030124	Lag3	34.0156	-1.64789	0.429773	-3.83432	0.000125913	0.00435274	Down
ENSMUSG00000014232	Cluap1	164.888	-0.663255	0.173104	-3.83154	0.000127342	0.00437734	Down
ENSMUSG00000042419	Nfkbil1	223.497	-0.738188	0.192631	-3.83214	0.000127035	0.00437734	Down
ENSMUSG00000036083	Slc17a3	970.259	0.757334	0.198096	3.82307	0.000131803	0.00451795	Up
ENSMUSG00000025396	Hsd17b6	6940.54	-0.59553	0.155904	-3.81986	0.00013353	0.00456433	Down
ENSMUSG00000026688	Mgst3	981.557	-0.663116	0.173633	-3.81907	0.000133958	0.00456616	Down
ENSMUSG00000030378	Sult2a8	6958.56	0.659082	0.172642	3.81763	0.000134741	0.00456736	Up
ENSMUSG00000107369	Gstm2-ps1	3330.04	-0.484343	0.126854	-3.81813	0.000134469	0.00456736	Down
ENSMUSG00000015342	Xk	42.2807	1.08579	0.284889	3.81127	0.000138254	0.00467345	Up
ENSMUSG00000023176	Cpn2	5374.43	0.515281	0.135501	3.80278	0.000143079	0.00482318	Up
ENSMUSG00000022297	Fzd6	94.31	-0.738517	0.194351	-3.79992	0.000144744	0.00482598	Down
ENSMUSG00000025004	Cyp2c40	4605.41	0.605113	0.159183	3.80137	0.0001439	0.00482598	Up
ENSMUSG00000028330	Ncbp1	412.963	0.534562	0.140672	3.80006	0.00014466	0.00482598	Up
ENSMUSG00000042216	Sgsm1	116.957	0.828246	0.217927	3.80057	0.000144361	0.00482598	Up
ENSMUSG00000022940	Pigp	362.984	-0.680628	0.179214	-3.79784	0.000145961	0.00485329	Down
ENSMUSG00000033377	Palmd	1243.46	-0.413514	0.10893	-3.79612	0.000146976	0.00487377	Down
ENSMUSG00000042010	Acacb	3617.6	0.756967	0.199512	3.7941	0.000148183	0.00490047	Up
ENSMUSG00000047735	Samd9l	471.35	0.700637	0.184742	3.79251	0.00014913	0.00491848	Up
ENSMUSG00000028600	Podn	127.152	-1.0804	0.285369	-3.78597	0.000153111	0.00503617	Down
ENSMUSG00000018983	E2f2	24.627	1.48361	0.392083	3.78393	0.000154374	0.00505857	Up
ENSMUSG00000057913	Gm10032	14.22	-2.74291	0.724962	-3.78353	0.000154622	0.00505857	Down
ENSMUSG00000041075	Fzd7	304.579	0.863118	0.228539	3.77668	0.000158931	0.00518565	Up
ENSMUSG00000089809	Rasgef1b	362.557	-0.686585	0.182378	-3.76464	0.00016679	0.00542758	Down
ENSMUSG00000051748	Wfdc21	5316.5	0.675913	0.17967	3.76197	0.00016858	0.00547123	Up
ENSMUSG00000006476	Nsmf	1427.15	0.648778	0.172515	3.76071	0.000169434	0.00548435	Up
ENSMUSG00000042622	Maff	172.427	-0.879481	0.233975	-3.75887	0.000170679	0.00551006	Down
ENSMUSG00000052534	Pbx1	598.254	-0.505386	0.134597	-3.75482	0.000173467	0.00558527	Down
ENSMUSG00000028318	Polr1e	62.9941	0.889407	0.237297	3.74807	0.000178199	0.00572254	Up
ENSMUSG00000051716	Apon	4642.1	0.610871	0.163736	3.73083	0.000190849	0.00611267	Up
ENSMUSG00000022512	Cldn1	369.393	0.930117	0.249532	3.72745	0.000193425	0.00617845	Up
ENSMUSG00000040721	Zfhx2	175.172	0.818343	0.219583	3.72681	0.000193915	0.00617845	Up
ENSMUSG00000042510	AA986860	36.6503	-1.33453	0.358279	-3.72485	0.000195434	0.00621063	Down
ENSMUSG00000039958	Etfbkmt	670.033	-0.746486	0.200601	-3.72124	0.000198245	0.00628361	Down
ENSMUSG00000035845	Alg12	90.2768	0.8014	0.215678	3.71572	0.000202624	0.00640574	Up
ENSMUSG00000045980	Tmem104	208.769	0.678728	0.182745	3.71408	0.000203944	0.00643082	Up
ENSMUSG00000099707	Gm8883	448.155	-0.570012	0.154016	-3.70099	0.000214757	0.00675434	Down
ENSMUSG00000031167	Rbm3	787.837	-0.703373	0.190223	-3.69763	0.000217623	0.00682687	Down
ENSMUSG00000022215	Fitm1	206.957	-0.91316	0.24715	-3.69476	0.000220099	0.00688683	Down
ENSMUSG00000030800	Prss8	286.465	-0.871203	0.235848	-3.69392	0.000220823	0.00689182	Down
ENSMUSG00000086437	Gm13021	52.4074	-1.53749	0.416529	-3.69119	0.000223204	0.00694835	Down
ENSMUSG00000032725	Folr2	199.868	0.836775	0.226793	3.68959	0.000224614	0.00697445	Up
ENSMUSG00000109089	4833411C07Rik	334.996	-0.961956	0.261138	-3.68371	0.000229861	0.00711929	Down
ENSMUSG00000026728	Vim	658.906	-0.884139	0.240113	-3.68218	0.000231245	0.00714401	Down
ENSMUSG00000022414	Tab1	123.404	-0.854157	0.232179	-3.67888	0.000234262	0.00721893	Down
ENSMUSG00000028525	Pde4b	365.394	0.829226	0.225801	3.67238	0.000240302	0.0073864	Up
ENSMUSG00000097195	Snhg5	153.182	-0.727362	0.198339	-3.66727	0.000245154	0.00751663	Down
ENSMUSG00000018593	Sparc	1525.04	-0.452669	0.123681	-3.65997	0.000252249	0.00771478	Down
ENSMUSG00000036452	Arhgap26	187.532	0.77847	0.212832	3.65768	0.000254512	0.00776454	Up
ENSMUSG00000041293	Adgrf1	165.35	1.11415	0.304852	3.65471	0.000257472	0.00780818	Up
ENSMUSG00000055312	Them7	270.472	0.601158	0.164485	3.65478	0.000257406	0.00780818	Up
ENSMUSG00000072664	Ugt3a1	468.399	0.966413	0.264458	3.65432	0.000257863	0.00780818	Up
ENSMUSG00000022425	Enpp2	1269.37	-0.667312	0.182681	-3.65288	0.000259318	0.0078328	Down
ENSMUSG00000022844	Pdia5	1072.91	0.485948	0.133096	3.6511	0.000261122	0.00786784	Up
ENSMUSG00000030560	Ctsc	2049.06	0.720672	0.197479	3.64936	0.000262894	0.0079017	Up
ENSMUSG00000005514	Por	17655.9	-0.5513	0.151212	-3.64588	0.000266477	0.00798972	Down
ENSMUSG00000085241	Snhg3	112.885	-0.91158	0.250173	-3.6438	0.000268645	0.00803498	Down
ENSMUSG00000032456	Nmnat3	220.25	-0.623789	0.171309	-3.6413	0.000271266	0.00809355	Down
ENSMUSG00000089712	Gm15889	72.9485	-1.39727	0.384144	-3.63737	0.00027544	0.00819805	Down
ENSMUSG00000038422	Hdhd3	420.11	0.700398	0.192799	3.6328	0.000280366	0.00832434	Up
ENSMUSG00000096696	Zfp960	40.8554	-1.13064	0.311763	-3.62658	0.000287195	0.0085064	Down
ENSMUSG00000040466	Blvrb	2621.55	-0.643806	0.177677	-3.62346	0.000290683	0.00856812	Down
ENSMUSG00000045775	Slc16a5	1202.14	-0.452185	0.124793	-3.62348	0.000290662	0.00856812	Down
ENSMUSG00000027983	Cyp2u1	101.998	0.92748	0.256562	3.61503	0.000300311	0.0088306	Up
ENSMUSG00000051483	Cbr1	2851.47	-0.559008	0.154994	-3.60666	0.000310167	0.00909849	Down
ENSMUSG00000058135	Gstm1	30456.8	-0.485799	0.134772	-3.60459	0.000312648	0.00914925	Down
ENSMUSG00000022723	Crybg3	136.712	0.747033	0.207473	3.60064	0.000317438	0.00926721	Up
ENSMUSG00000087579	Hectd2os	797.82	0.960389	0.266822	3.59937	0.000318993	0.00929039	Up
ENSMUSG00000009073	Nf2	537.977	0.459192	0.127617	3.5982	0.00032043	0.00931002	Up
ENSMUSG00000058301	Upf1	1358.82	0.370063	0.102905	3.59617	0.000322939	0.00936064	Up
ENSMUSG00000028145	Them4	447.81	-0.487873	0.135792	-3.59279	0.000327155	0.00946037	Down
ENSMUSG00000021336	Slc17a4	935.021	0.478085	0.133125	3.59123	0.000329116	0.00949457	Up
ENSMUSG00000020961	Ston2	105.886	0.776955	0.216402	3.59033	0.000330254	0.00950494	Up
ENSMUSG00000037926	Ssh2	574.596	-0.443836	0.123739	-3.58688	0.000334657	0.00959019	Down
ENSMUSG00000041845	Rhod	511.998	-0.570825	0.159147	-3.58678	0.000334788	0.00959019	Down
ENSMUSG00000020102	Slc16a7	3255.84	-0.606819	0.169522	-3.57959	0.000344127	0.00983463	Down
ENSMUSG00000041119	Pde9a	160.39	0.787561	0.220053	3.57897	0.000344955	0.00983524	Up
ENSMUSG00000029480	Dhx37	199.448	0.555664	0.155313	3.57771	0.000346623	0.00985976	Up
ENSMUSG00000025351	Cd63	148.606	-0.817049	0.22926	-3.56385	0.000365458	0.0103473	Down
ENSMUSG00000027933	Ints3	433.225	0.452584	0.126987	3.56401	0.000365235	0.0103473	Up
ENSMUSG00000110935	Gm8834	1591.61	-0.471024	0.132236	-3.56199	0.00036805	0.0103966	Down
ENSMUSG00000074377	Sult2a4	37.0947	-1.08041	0.303489	-3.55995	0.000370922	0.0104535	Down
ENSMUSG00000040740	Slc25a34	139.008	-0.633239	0.177982	-3.55788	0.000373856	0.0104877	Down
ENSMUSG00000073758	Sh3d21	46.9046	-1.00819	0.283329	-3.55835	0.00037319	0.0104877	Down
ENSMUSG00000087141	Plcxd2	668.626	0.787295	0.221327	3.55716	0.000374892	0.0104927	Up
ENSMUSG00000010025	Aldh3a2	10081.2	-0.412896	0.116238	-3.55218	0.000382058	0.0106688	Down
ENSMUSG00000026896	Ifih1	712.28	0.657801	0.185295	3.55003	0.000385186	0.0107316	Up
ENSMUSG00000028344	Invs	146.389	0.606384	0.17095	3.54715	0.000389424	0.0108249	Up
ENSMUSG00000019518	Ap4m1	362.495	-0.476822	0.134471	-3.5459	0.000391268	0.0108515	Down
ENSMUSG00000026914	Psmd14	668.463	0.445798	0.125831	3.54282	0.000395879	0.0109544	Up
ENSMUSG00000024544	Ldlrad4	133.587	-0.633101	0.178809	-3.54065	0.000399139	0.0109948	Down
ENSMUSG00000074781	Ube2n	255.724	0.580268	0.163872	3.54098	0.000398644	0.0109948	Up
ENSMUSG00000022241	Tars	1679.21	0.474835	0.134195	3.53839	0.000402575	0.0110645	Up
ENSMUSG00000003762	Coq8b	515.016	-0.469631	0.132884	-3.53415	0.000409089	0.0112182	Down
ENSMUSG00000005373	Mlxipl	7536.01	0.701431	0.198597	3.53193	0.000412538	0.0112874	Up
ENSMUSG00000027804	Ppid	606.943	0.409809	0.116206	3.52657	0.000420979	0.0114926	Up
ENSMUSG00000019935	Slc17a8	289.212	-1.97494	0.560303	-3.52477	0.000423857	0.011517	Down
ENSMUSG00000035049	Rrp12	164.231	0.734773	0.20849	3.52425	0.00042468	0.011517	Up
ENSMUSG00000108414	Snhg1	248.524	-0.764715	0.216987	-3.52424	0.000424701	0.011517	Down
ENSMUSG00000028961	Pgd	1026.97	0.613296	0.174103	3.52261	0.000427319	0.0115622	Up
ENSMUSG00000001670	Tat	28519.3	0.636053	0.1811	3.51217	0.000444467	0.0119996	Up
ENSMUSG00000029304	Spp1	851.214	-0.677882	0.193174	-3.50917	0.000449505	0.0121089	Down
ENSMUSG00000039745	Htatip2	1091.89	-0.523964	0.149338	-3.50857	0.000450521	0.0121095	Down
ENSMUSG00000025810	Nrp1	783.059	0.503709	0.143613	3.50739	0.000452521	0.0121365	Up
ENSMUSG00000024816	Frmd8	407.652	0.735106	0.209882	3.50248	0.00046095	0.0123355	Up
ENSMUSG00000038780	Smurf1	491.209	-0.501568	0.143275	-3.50074	0.000463968	0.0123891	Down
ENSMUSG00000025355	Mmp19	1259.75	0.430507	0.123239	3.49327	0.00047715	0.0126855	Up
ENSMUSG00000047067	Dusp28	225.145	-0.553877	0.158541	-3.49359	0.000476567	0.0126855	Down
ENSMUSG00000087516	Tbx3os1	203.263	-1.08825	0.311801	-3.49021	0.000482635	0.0128035	Down
ENSMUSG00000042942	Greb1l	32.1405	-1.30643	0.37456	-3.4879	0.000486834	0.0128868	Down
ENSMUSG00000030062	Rpn1	2426.79	0.572159	0.164099	3.48666	0.000489094	0.0129071	Up
ENSMUSG00000041992	Rapgef5	228.062	-0.563986	0.161771	-3.48632	0.000489714	0.0129071	Down
ENSMUSG00000040525	Cblc	362.077	-0.525978	0.151019	-3.48286	0.000496094	0.0130471	Down
ENSMUSG00000063952	Brpf3	773.94	-0.455408	0.130803	-3.48163	0.000498369	0.0130787	Down
ENSMUSG00000028223	Decr1	4476.66	-0.402817	0.115729	-3.48069	0.00050012	0.0130965	Down
ENSMUSG00000036854	Hspb6	251.704	-0.542479	0.155908	-3.47947	0.0005024	0.013128	Down
ENSMUSG00000001576	Ergic1	889.978	0.450707	0.129612	3.47736	0.000506384	0.0132039	Up
ENSMUSG00000029797	Sspo	53.1524	1.13139	0.325435	3.47654	0.000507937	0.0132161	Up
ENSMUSG00000031960	Aars	4093.55	0.393739	0.113312	3.47483	0.000511174	0.0132535	Up
ENSMUSG00000040274	Cdk6	591.948	-0.499854	0.143858	-3.47464	0.000511544	0.0132535	Down
ENSMUSG00000059708	Akap17b	121.597	0.748531	0.215704	3.47017	0.000520128	0.0134473	Up
ENSMUSG00000004462	Tbccd1	360.65	0.492869	0.14217	3.46675	0.000526784	0.0135906	Up
ENSMUSG00000048445	Ccdc57	181.417	-0.891059	0.257104	-3.46575	0.000528753	0.0136126	Down
ENSMUSG00000035561	Aldh1b1	2314.75	0.54307	0.156722	3.46517	0.000529893	0.0136132	Up
ENSMUSG00000061132	Blnk	71.3211	0.913025	0.263558	3.46423	0.00053175	0.0136322	Up
ENSMUSG00000009145	Dqx1	380.531	-0.609399	0.176054	-3.46144	0.000537301	0.0137457	Down
ENSMUSG00000078350	Smim1	228.174	-0.585101	0.169083	-3.46045	0.000539281	0.0137675	Down
ENSMUSG00000031327	Chic1	99.7071	0.654355	0.189695	3.44952	0.000561591	0.0143016	Up
ENSMUSG00000095532	Mup-ps13	53.5707	1.09004	0.31604	3.44906	0.000562547	0.0143016	Up
ENSMUSG00000017830	Dhx58	219.78	0.92664	0.268771	3.4477	0.00056539	0.014344	Up
ENSMUSG00000022774	Ncbp2	337.174	0.466434	0.135408	3.44465	0.000571797	0.0144464	Up
ENSMUSG00000030972	Acsm5	3721.32	-0.391993	0.113794	-3.44475	0.000571586	0.0144464	Down
ENSMUSG00000021037	Ahsa1	1218	0.429668	0.124809	3.4426	0.000576156	0.0145265	Up
ENSMUSG00000027318	Adam33	43.1953	-0.990957	0.287904	-3.44196	0.000577505	0.0145305	Down
ENSMUSG00000071335	Mfsd4b3-ps	140.506	0.634354	0.18478	3.43302	0.000596901	0.0149876	Up
ENSMUSG00000070044	Fam149a	359.541	0.537533	0.156767	3.42886	0.000606128	0.015188	Up
ENSMUSG00000057531	Dtnbp1	840.004	-0.490901	0.143363	-3.42417	0.00061667	0.0154205	Down
ENSMUSG00000004951	Hspb1	118.26	0.74614	0.218051	3.42185	0.000621963	0.0154894	Up
ENSMUSG00000028189	Ctbs	319.56	-0.569616	0.166456	-3.42202	0.000621577	0.0154894	Down
ENSMUSG00000035575	Utp6	498.476	0.460131	0.134654	3.41715	0.000632809	0.0157274	Up
ENSMUSG00000037938	Chchd5	254.861	-0.581244	0.170125	-3.41657	0.000634158	0.0157289	Down
ENSMUSG00000005447	Pafah1b3	78.4235	-0.881337	0.258194	-3.41347	0.000641417	0.0158125	Down
ENSMUSG00000010554	Mettl16	252.09	0.623511	0.182626	3.41414	0.000639845	0.0158125	Up
ENSMUSG00000062822	4833420G17Rik	720.792	-0.621685	0.182121	-3.41358	0.00064115	0.0158125	Down
ENSMUSG00000024769	Cdc42bpg	519.23	-0.462748	0.135619	-3.41212	0.000644606	0.0158591	Down
ENSMUSG00000018999	Slc35b4	404.897	0.475302	0.139404	3.40954	0.000650723	0.0159774	Up
ENSMUSG00000025858	Get4	501.079	-0.51771	0.152215	-3.40118	0.000670959	0.0164412	Down
ENSMUSG00000030302	Atp2b2	41.4202	1.42042	0.417876	3.39913	0.000676003	0.0165202	Up
ENSMUSG00000032041	Tirap	389.009	0.489907	0.144142	3.39877	0.00067689	0.0165202	Up
ENSMUSG00000025223	Ldb1	943.186	-0.588118	0.173092	-3.39772	0.000679501	0.0165402	Down
ENSMUSG00000047963	Stbd1	2124	-0.484893	0.142727	-3.39735	0.000680421	0.0165402	Down
ENSMUSG00000019944	Rhobtb1	1874.68	-0.486959	0.143455	-3.3945	0.000687537	0.0166613	Down
ENSMUSG00000021969	Zdhhc20	416.942	-0.478463	0.140969	-3.3941	0.000688551	0.0166613	Down
ENSMUSG00000039156	Stim2	619.756	0.487739	0.14373	3.39344	0.00069021	0.0166613	Up
ENSMUSG00000048486	Fitm2	969.337	-0.453256	0.133579	-3.39318	0.000690864	0.0166613	Down
ENSMUSG00000071637	Cebpd	130.55	-0.862029	0.25414	-3.39195	0.000693975	0.0167033	Down
ENSMUSG00000100975	Gm28875	87.2897	-0.987328	0.29114	-3.39125	0.000695755	0.0167132	Down
ENSMUSG00000025224	Gbf1	782.556	0.428669	0.126478	3.38929	0.000700735	0.0167902	Up
ENSMUSG00000051452	Gm11437	74.2783	0.991743	0.292644	3.38891	0.000701711	0.0167902	Up
ENSMUSG00000046070	Igfals	2806.58	0.465846	0.137507	3.38781	0.000704537	0.0167919	Up
ENSMUSG00000063286	Gm8995	80.9657	0.80305	0.237026	3.38803	0.000703974	0.0167919	Up
ENSMUSG00000046982	Tshz1	374.393	0.464145	0.137148	3.38426	0.000713693	0.016977	Up
ENSMUSG00000033065	Pfkm	531.244	-0.42268	0.124937	-3.38316	0.000716572	0.0169793	Down
ENSMUSG00000056394	Lig1	170.146	-0.565018	0.166992	-3.38351	0.000715654	0.0169793	Down
ENSMUSG00000024955	Esrra	1010.36	-0.458095	0.135511	-3.3805	0.00072355	0.0171114	Down
ENSMUSG00000027223	Mapk8ip1	51.2769	-0.844472	0.249926	-3.37889	0.000727783	0.0171782	Down
ENSMUSG00000026348	Acmsd	280.133	0.609131	0.180329	3.37788	0.000730458	0.0172081	Up
ENSMUSG00000032741	Tpcn1	997.791	0.49133	0.145478	3.37734	0.000731911	0.0172091	Up
ENSMUSG00000038593	Tctn1	111.913	-0.721256	0.213818	-3.37322	0.000742952	0.0174351	Down
ENSMUSG00000001229	Dpp9	597.449	0.44183	0.13114	3.36915	0.000754001	0.0176604	Up
ENSMUSG00000026866	Kynu	1922.74	0.482852	0.143378	3.36768	0.000758038	0.0177179	Up
ENSMUSG00000028680	Plk3	1341.35	-0.728632	0.216391	-3.3672	0.000759361	0.0177179	Down
ENSMUSG00000040701	Ap1g2	258.839	-0.576142	0.171294	-3.36347	0.000769691	0.0179247	Down
ENSMUSG00000004798	Ulk2	928.215	0.621886	0.185265	3.35673	0.000788691	0.0183322	Up
ENSMUSG00000024130	Abca3	2361.54	0.491858	0.146762	3.35141	0.00080402	0.0185823	Up
ENSMUSG00000037440	Vnn1	871.697	-0.46723	0.139405	-3.35161	0.00080343	0.0185823	Down
ENSMUSG00000047228	A2ml1	450.665	-0.849951	0.253554	-3.35215	0.000801866	0.0185823	Down
ENSMUSG00000023055	Calcoco1	830.482	-0.409579	0.122276	-3.34963	0.000809193	0.0186665	Down
ENSMUSG00000023307	Marchf5	2147.41	-0.367109	0.109655	-3.34786	0.00081439	0.018751	Down
ENSMUSG00000027752	Exosc8	235.412	-0.49353	0.147535	-3.34518	0.000822295	0.0188973	Down
ENSMUSG00000027556	Car1	158.059	-0.822553	0.24599	-3.34384	0.00082627	0.0189429	Down
ENSMUSG00000028030	Tbck	189.184	0.527804	0.157886	3.34295	0.000828937	0.0189429	Up
ENSMUSG00000061292	Cyp3a59	2142.35	-0.665208	0.198966	-3.34332	0.00082782	0.0189429	Down
ENSMUSG00000029090	Adgra3	692.192	0.5241	0.156815	3.34215	0.000831333	0.0189622	Up
ENSMUSG00000037720	Tmem33	987.263	0.473818	0.141828	3.34079	0.000835409	0.0190196	Up
ENSMUSG00000100017	2410022M11Rik	95.8553	-0.952433	0.285144	-3.34019	0.000837218	0.0190253	Down
ENSMUSG00000027962	Vcam1	305.497	-0.674956	0.20224	-3.3374	0.000845648	0.0191811	Down
ENSMUSG00000001555	Fkbp10	34.3198	-0.989853	0.297028	-3.33252	0.000860635	0.0194488	Down
ENSMUSG00000027176	Cstf3	244.63	0.598587	0.179603	3.33284	0.000859655	0.0194488	Up
ENSMUSG00000031232	Magt1	1336.56	0.449368	0.134867	3.33194	0.000862435	0.0194534	Up
ENSMUSG00000070332	Trim80	48.5418	-1.09537	0.328818	-3.33124	0.000864591	0.0194661	Down
ENSMUSG00000017390	Aldoc	515.781	-0.60718	0.182411	-3.32863	0.000872753	0.0195417	Down
ENSMUSG00000023150	Ivns1abp	2784.4	-0.557072	0.167343	-3.32893	0.000871818	0.0195417	Down
ENSMUSG00000032557	Uba5	555.807	0.46128	0.138578	3.32868	0.000872597	0.0195417	Up
ENSMUSG00000006715	Gmnn	262.444	-0.537303	0.161507	-3.32681	0.000878454	0.0195974	Down
ENSMUSG00000027750	Postn	332.362	-0.570608	0.171508	-3.32702	0.000877815	0.0195974	Down
ENSMUSG00000030629	Zfand6	2118.92	-0.394233	0.118522	-3.32624	0.000880269	0.019602	Down
ENSMUSG00000030605	Mfge8	369.749	-0.484314	0.145759	-3.32269	0.000891525	0.0198165	Down
ENSMUSG00000085995	Gm2788	172.151	1.10874	0.33428	3.3168	0.000910533	0.0202022	Up
ENSMUSG00000073418	C4b	18529	0.372651	0.112374	3.31618	0.000912565	0.0202106	Up
ENSMUSG00000038975	Rabggtb	834.115	-0.415402	0.125334	-3.31435	0.00091855	0.0203063	Down
ENSMUSG00000028807	Zbtb8a	33.4645	1.01232	0.305572	3.31289	0.000923383	0.0203762	Up
ENSMUSG00000038628	Polr3k	274.064	0.551722	0.166615	3.31136	0.000928449	0.020451	Up
ENSMUSG00000025277	Abhd6	994.33	-0.483839	0.146299	-3.3072	0.000942333	0.020608	Down
ENSMUSG00000040017	Saa4	3106.34	0.433333	0.131015	3.30749	0.000941351	0.020608	Up
ENSMUSG00000075602	Ly6a	249.539	0.933435	0.282162	3.30815	0.000939133	0.020608	Up
ENSMUSG00000090015	Gm15446	51.8291	0.860352	0.260079	3.30804	0.000939526	0.020608	Up
ENSMUSG00000041548	Hspb8	2756.59	0.477984	0.144573	3.30616	0.000945826	0.0206474	Up
ENSMUSG00000032898	Fbxo21	1794.73	-0.508905	0.154251	-3.2992	0.000969625	0.0211292	Down
ENSMUSG00000020865	Abcc3	7798.53	-0.48303	0.146467	-3.29787	0.000974216	0.021178	Down
ENSMUSG00000026542	Apcs	2356.88	-0.413885	0.125513	-3.29755	0.000975336	0.021178	Down
ENSMUSG00000019578	Ubxn6	1335.35	-0.488268	0.148133	-3.29615	0.000980208	0.0211926	Down
ENSMUSG00000044748	Defb1	47.3526	-0.880036	0.266933	-3.29685	0.000977766	0.0211926	Down
ENSMUSG00000051615	Rap2a	387.93	0.632946	0.192043	3.29586	0.000981217	0.0211926	Up
ENSMUSG00000025348	Itga7	205.439	-0.543261	0.165078	-3.29094	0.000998541	0.0214626	Down
ENSMUSG00000030967	Zranb1	1823.53	-0.53804	0.163483	-3.29111	0.00099793	0.0214626	Down
ENSMUSG00000035992	Fnip1	802.111	-0.600402	0.182448	-3.29081	0.000998995	0.0214626	Down
ENSMUSG00000027801	Tm4sf4	2287.89	-0.385714	0.117261	-3.28937	0.0010041	0.021504	Down
ENSMUSG00000028494	Plin2	5905.5	-0.348942	0.106101	-3.28878	0.00100621	0.021504	Down
ENSMUSG00000074170	Plekhf1	211.095	-0.657054	0.199758	-3.28925	0.00100456	0.021504	Down
ENSMUSG00000007216	Zfp775	69.8667	-0.911792	0.277289	-3.28824	0.00100815	0.0215078	Down
ENSMUSG00000051359	Ncald	205.837	0.805933	0.245269	3.28591	0.00101652	0.0216485	Up
ENSMUSG00000024835	Coro1b	1749.76	-0.444131	0.135298	-3.2826	0.00102853	0.0218661	Down
ENSMUSG00000029059	Prxl2b	343.582	-0.62878	0.191591	-3.28189	0.00103112	0.0218831	Down
ENSMUSG00000051124	Gimap9	221.062	0.537432	0.164246	3.27212	0.00106744	0.0226145	Up
ENSMUSG00000015090	Ptgds	117.321	2.07849	0.63584	3.2689	0.00107968	0.0227344	Up
ENSMUSG00000020099	Unc5b	143.778	-0.629938	0.192702	-3.26898	0.00107937	0.0227344	Down
ENSMUSG00000020546	Stxbp4	39.4475	0.978568	0.299378	3.26867	0.00108055	0.0227344	Up
ENSMUSG00000052133	Sema5b	22.0979	-1.52256	0.465628	-3.26991	0.0010758	0.0227344	Down
ENSMUSG00000025486	Sirt3	2312.87	-0.419134	0.128396	-3.26438	0.00109705	0.0230418	Down
ENSMUSG00000035121	Neil2	21.9274	-1.55715	0.477122	-3.26364	0.00109991	0.0230622	Down
ENSMUSG00000023988	Bysl	253.269	0.531342	0.162849	3.26279	0.00110322	0.0230919	Up
ENSMUSG00000026610	Esrrg	93.091	-0.862389	0.264924	-3.25523	0.00113301	0.023675	Down
ENSMUSG00000024845	Tmem134	1246.75	-0.530071	0.162877	-3.25442	0.00113622	0.0237014	Down
ENSMUSG00000046794	Ppp1r3b	3979.39	0.862159	0.264975	3.25374	0.00113896	0.023718	Up
ENSMUSG00000055692	Tmem191c	33.5749	-1.19571	0.367648	-3.25232	0.00114467	0.0237964	Down
ENSMUSG00000047109	Cldn14	169.135	0.627228	0.192913	3.25135	0.00114858	0.023837	Up
ENSMUSG00000024150	Mcfd2	4190.85	0.381672	0.117465	3.24923	0.00115717	0.0239052	Up
ENSMUSG00000027381	Bcl2l11	176.064	-0.571958	0.176001	-3.24974	0.00115512	0.0239052	Down
ENSMUSG00000027822	Slc33a1	809.327	0.490592	0.150994	3.24909	0.00115775	0.0239052	Up
ENSMUSG00000040548	Tex2	1636.12	0.484092	0.149057	3.24769	0.00116347	0.0239828	Up
ENSMUSG00000031441	Atp11a	145.039	0.902455	0.278078	3.24534	0.00117312	0.024141	Up
ENSMUSG00000079550	Mpp4	35.0642	1.10654	0.341156	3.2435	0.00118069	0.0242558	Up
ENSMUSG00000031626	Sorbs2	850.187	0.504531	0.155661	3.2412	0.00119026	0.0244113	Up
ENSMUSG00000033365	Ipo13	265.309	0.489654	0.151176	3.23898	0.0011996	0.0245616	Up
ENSMUSG00000026811	St6galnac6	743.401	0.47882	0.14792	3.23703	0.00120782	0.0246885	Up
ENSMUSG00000031533	Mrps31	564.638	0.436922	0.135118	3.23364	0.00122224	0.0249414	Up
ENSMUSG00000024413	Npc1	3611.55	-0.430848	0.133343	-3.23114	0.00123299	0.0251189	Down
ENSMUSG00000029629	Phf14	644.593	-0.451474	0.139969	-3.22552	0.00125743	0.0255741	Down
ENSMUSG00000055401	Fbxo6	526.075	-0.45887	0.142305	-3.22456	0.00126168	0.0256177	Down
ENSMUSG00000059842	Zfp341	51.2958	0.787853	0.24478	3.21862	0.00128809	0.0261105	Up
ENSMUSG00000022218	Tgm1	615.365	0.645975	0.200815	3.21677	0.00129641	0.0261526	Up
ENSMUSG00000023224	Serping1	12908.1	0.405234	0.125977	3.21673	0.0012966	0.0261526	Up
ENSMUSG00000078607	1810010H24Rik	92.1432	-0.906227	0.28166	-3.21745	0.00129334	0.0261526	Down
ENSMUSG00000022906	Parp9	838.635	0.495564	0.154101	3.21585	0.0013006	0.0261901	Up
ENSMUSG00000096981	Gm16845	28.5263	-1.18309	0.368245	-3.21277	0.0013146	0.0264284	Down
ENSMUSG00000032348	Gsta4	2557.96	-0.396445	0.123415	-3.2123	0.00131678	0.0264288	Down
ENSMUSG00000053898	Ech1	7585.95	-0.486299	0.151459	-3.21077	0.00132382	0.0265264	Down
ENSMUSG00000085977	Gm5970	65.2276	0.898645	0.280015	3.20927	0.0013307	0.0266206	Up
ENSMUSG00000079316	Rab9	1106.7	-0.373835	0.116508	-3.20867	0.0013335	0.0266328	Down
ENSMUSG00000070284	Gmppb	213.478	0.677886	0.211336	3.20763	0.00133835	0.0266861	Up
ENSMUSG00000034795	Ccdc122	123.398	-0.610814	0.190573	-3.20514	0.00134995	0.0268297	Down
ENSMUSG00000037818	Abhd18	348.25	0.503478	0.157063	3.20559	0.00134786	0.0268297	Up
ENSMUSG00000027667	Zfp639	298.537	-0.4813	0.150395	-3.20024	0.00137314	0.027114	Down
ENSMUSG00000028803	Nipal3	126.243	0.714105	0.223134	3.20034	0.00137266	0.027114	Up
ENSMUSG00000033327	Tnxb	453.624	-0.944803	0.295145	-3.20115	0.0013688	0.027114	Down
ENSMUSG00000055782	Abcd2	2253.66	-0.518877	0.162106	-3.20084	0.00137028	0.027114	Down
ENSMUSG00000037949	Ano10	218.652	-0.518414	0.162208	-3.19598	0.00139357	0.0274395	Down
ENSMUSG00000050043	Tmx2	423.681	0.48087	0.150466	3.19586	0.00139412	0.0274395	Up
ENSMUSG00000050244	Heatr1	377.496	0.451804	0.141397	3.19528	0.00139693	0.0274505	Up
ENSMUSG00000027803	Wwtr1	383.296	-0.599321	0.187674	-3.19342	0.001406	0.0275842	Down
ENSMUSG00000042249	Grk3	128.721	-0.80652	0.25274	-3.1911	0.00141731	0.0277616	Down
ENSMUSG00000038116	Phf20	316.533	-0.449345	0.140851	-3.19022	0.00142163	0.0278016	Down
ENSMUSG00000042215	Bag2	72.7722	0.722601	0.226691	3.1876	0.00143457	0.0280097	Up
ENSMUSG00000021814	Anxa7	2675.8	-0.351278	0.110377	-3.18253	0.00145994	0.0284594	Down
ENSMUSG00000027531	Impa1	1309.86	0.471068	0.148084	3.18108	0.00146725	0.0285564	Up
ENSMUSG00000091721	Gimd1	43.1614	0.970874	0.305386	3.17917	0.00147697	0.0286998	Up
ENSMUSG00000025512	Chid1	467.762	0.529463	0.16657	3.17862	0.00147975	0.0287082	Up
ENSMUSG00000027950	Chrnb2	56.3886	-0.824558	0.259483	-3.1777	0.00148448	0.0287085	Down
ENSMUSG00000036904	Fzd8	473.734	0.511506	0.160949	3.17806	0.00148265	0.0287085	Up
ENSMUSG00000039873	Neurl2	112.313	-1.04419	0.328728	-3.17647	0.0014908	0.0287852	Down
ENSMUSG00000024807	Syvn1	966.665	0.546814	0.172171	3.17599	0.00149324	0.0287868	Up
ENSMUSG00000058013	Septin11	197.915	0.504816	0.158982	3.17531	0.00149676	0.0288091	Up
ENSMUSG00000039917	Rhbdd2	549.322	-0.511085	0.16116	-3.17129	0.00151766	0.0291404	Down
ENSMUSG00000047793	Sned1	395.315	0.506455	0.159711	3.17108	0.00151875	0.0291404	Up
ENSMUSG00000039682	Lap3	4677.61	0.456238	0.14392	3.17009	0.00152392	0.0291936	Up
ENSMUSG00000026203	Dnajb2	1182.88	0.396072	0.125073	3.16673	0.00154162	0.0294864	Up
ENSMUSG00000060600	Eno3	140.214	-0.888317	0.280754	-3.16404	0.00155598	0.0297145	Down
ENSMUSG00000020044	Timp3	759.178	-0.46412	0.146779	-3.16202	0.00156679	0.0298742	Down
ENSMUSG00000001506	Col1a1	201.198	-1.06128	0.335769	-3.16074	0.00157366	0.0299585	Down
ENSMUSG00000031387	Renbp	120.938	-0.689571	0.218359	-3.15796	0.00158876	0.0301988	Down
ENSMUSG00000060548	Tnfrsf19	233.562	-0.614508	0.194887	-3.15315	0.00161521	0.0306539	Down
ENSMUSG00000019906	Lin7a	255.666	0.544202	0.172638	3.15226	0.00162009	0.0306988	Up
ENSMUSG00000023393	Slc17a9	71.5562	0.779742	0.247472	3.15083	0.00162807	0.0308022	Up
ENSMUSG00000030909	Anks4b	2138.66	0.444419	0.141135	3.14888	0.00163896	0.0309123	Up
ENSMUSG00000040605	Bace2	140.676	-0.551085	0.174987	-3.14929	0.00163669	0.0309123	Down
ENSMUSG00000022035	Ccdc25	612.111	0.509973	0.161992	3.14813	0.00164318	0.0309193	Up
ENSMUSG00000023272	Creld2	353.002	0.818217	0.259928	3.14785	0.00164474	0.0309193	Up
ENSMUSG00000026981	Il1rn	75.4484	-0.764138	0.242779	-3.14746	0.00164694	0.0309193	Down
ENSMUSG00000018583	G3bp1	961.375	0.366771	0.116571	3.14634	0.00165327	0.030943	Up
ENSMUSG00000027602	Map1lc3a	696.394	-0.535886	0.170313	-3.14648	0.0016525	0.030943	Down
ENSMUSG00000034687	Fras1	64.5792	0.748319	0.237911	3.14537	0.00165876	0.0309982	Up
ENSMUSG00000027429	Sec23b	628.54	0.648252	0.206216	3.14356	0.00166909	0.0311435	Up
ENSMUSG00000074345	Tnfaip8l3	40.5611	1.2475	0.397644	3.13724	0.00170549	0.0317742	Up
ENSMUSG00000032602	Slc25a20	2185.66	-0.409772	0.130651	-3.13638	0.00171045	0.0318028	Down
ENSMUSG00000041147	Brca2	88.6701	-0.66305	0.211452	-3.1357	0.00171444	0.0318028	Down
ENSMUSG00000070327	Rnf213	1255.75	0.823655	0.262676	3.13563	0.00171484	0.0318028	Up
ENSMUSG00000029664	Tfpi2	850.413	0.611137	0.195138	3.13181	0.00173732	0.0321219	Up
ENSMUSG00000040549	Ckap5	186.332	0.541288	0.172827	3.13195	0.00173647	0.0321219	Up
ENSMUSG00000024424	Ttc39c	2789.41	-0.561824	0.17942	-3.13134	0.0017401	0.0321248	Down
ENSMUSG00000026043	Col3a1	745.959	-0.783778	0.250479	-3.12911	0.00175335	0.0323205	Down
ENSMUSG00000024900	Cpt1a	7522.96	-0.389879	0.124666	-3.1274	0.00176361	0.0324116	Down
ENSMUSG00000078688	Mup2	38.8086	1.46255	0.467655	3.12742	0.0017635	0.0324116	Up
ENSMUSG00000027313	Chac1	62.3074	-0.975862	0.312089	-3.12687	0.00176679	0.0324213	Down
ENSMUSG00000036292	Gramd1c	686.179	0.563461	0.180353	3.12421	0.00178285	0.0326669	Up
ENSMUSG00000031924	Cyb5b	9391.19	0.403366	0.12916	3.12298	0.00179028	0.0327537	Up
ENSMUSG00000112433	Gm30122	50.3308	-1.09919	0.352041	-3.12233	0.00179425	0.0327773	Down
ENSMUSG00000022757	Tfg	837.272	0.393328	0.126027	3.12097	0.00180254	0.0328795	Up
ENSMUSG00000110659	Gm45727	42.3037	-0.973868	0.312428	-3.11709	0.00182644	0.0332657	Down
ENSMUSG00000036046	5031439G07Rik	966.77	-0.387599	0.124395	-3.11586	0.00183407	0.0333549	Down
ENSMUSG00000024525	Impa2	83.0668	-0.729493	0.23421	-3.1147	0.00184135	0.0334375	Down
ENSMUSG00000022514	Il1rap	2260.44	0.435623	0.139972	3.11222	0.00185685	0.0336229	Up
ENSMUSG00000032026	Rexo2	948.416	0.449871	0.144551	3.11219	0.00185707	0.0336229	Up
ENSMUSG00000031790	Mmp15	799.274	0.41467	0.13332	3.11034	0.00186869	0.0337779	Up
ENSMUSG00000043154	Ppp2r3a	504.222	-0.415433	0.133582	-3.10995	0.00187117	0.0337779	Down
ENSMUSG00000023259	Slc26a6	41.6183	0.943385	0.303739	3.10591	0.00189693	0.0341924	Up
ENSMUSG00000059474	Mbtd1	410.196	-0.431817	0.139088	-3.10463	0.00190514	0.0342898	Down
ENSMUSG00000024131	Slc3a1	459.873	0.622223	0.200583	3.10207	0.00192174	0.0344868	Up
ENSMUSG00000029656	C8b	1662.32	0.813795	0.262304	3.10248	0.00191904	0.0344868	Up
ENSMUSG00000016493	Cd46	33.3969	-0.975341	0.314549	-3.10076	0.00193023	0.0345882	Down
ENSMUSG00000035868	Zfp983	81.9168	0.707963	0.228365	3.10014	0.00193427	0.0346099	Up
ENSMUSG00000040139	9430038I01Rik	254.132	-0.687057	0.221697	-3.09909	0.00194118	0.0346826	Down
ENSMUSG00000041237	Pklr	7491.53	0.591033	0.190756	3.09837	0.00194589	0.034716	Up
ENSMUSG00000013150	Gfod2	81.3417	0.621956	0.200953	3.09504	0.00196788	0.035006	Up
ENSMUSG00000032932	Hspa13	371.263	0.693803	0.224158	3.09516	0.00196709	0.035006	Up
ENSMUSG00000023886	Smoc2	252.132	-1.02494	0.331205	-3.09458	0.00197091	0.0350088	Down
ENSMUSG00000032125	Robo4	290.92	-0.562575	0.181922	-3.0924	0.00198546	0.0352159	Down
ENSMUSG00000039781	Cep131	161.83	-0.54157	0.175187	-3.09138	0.00199228	0.0352345	Down
ENSMUSG00000048706	Lurap1l	817.347	-0.44526	0.144033	-3.09139	0.00199224	0.0352345	Down
ENSMUSG00000029630	Cyp3a25	13534.8	-0.549927	0.178024	-3.08906	0.00200792	0.0354597	Down
ENSMUSG00000035451	Foxa1	257.856	0.648512	0.210238	3.08465	0.0020379	0.0358853	Up
ENSMUSG00000100801	Gm15459	31.2548	1.28124	0.415343	3.08478	0.00203704	0.0358853	Up
ENSMUSG00000035828	Pim3	1498.03	-0.812572	0.263572	-3.08292	0.00204979	0.0359121	Down
ENSMUSG00000038415	Foxq1	760.913	-0.557605	0.180842	-3.08339	0.00204657	0.0359121	Down
ENSMUSG00000040751	Lat2	24.778	-1.12208	0.364072	-3.08203	0.00205594	0.0359121	Down
ENSMUSG00000047879	Usp14	647.223	0.429864	0.139455	3.08246	0.00205299	0.0359121	Up
ENSMUSG00000051041	Olfml1	280.218	0.500703	0.162376	3.0836	0.00204513	0.0359121	Up
ENSMUSG00000058239	Usf2	1101.64	-0.385735	0.125163	-3.08186	0.00205708	0.0359121	Down
ENSMUSG00000026922	Agpat2	2590.54	0.565345	0.183496	3.08096	0.00206334	0.0359699	Up
ENSMUSG00000062563	Cys1	183.536	0.709849	0.230459	3.08016	0.0020689	0.0360155	Up
ENSMUSG00000002550	Uck1	417.461	0.416402	0.135257	3.0786	0.00207976	0.0360501	Up
ENSMUSG00000032010	Usp2	2307.17	-0.587062	0.190679	-3.0788	0.00207839	0.0360501	Down
ENSMUSG00000041773	Enc1	105.151	-0.781459	0.253767	-3.07944	0.00207393	0.0360501	Down
ENSMUSG00000068854	H2bc21	52.0234	0.871675	0.283214	3.0778	0.00208538	0.0360963	Up
ENSMUSG00000050423	Ppp1r3g	355.43	-1.8988	0.617152	-3.07671	0.00209298	0.0361765	Down
ENSMUSG00000024236	Svil	709.925	0.507279	0.164923	3.07586	0.00209898	0.0362289	Up
ENSMUSG00000021666	Gfm2	755.271	0.391834	0.127508	3.07302	0.00211905	0.0365237	Up
ENSMUSG00000085148	Mir22hg	1268.36	-0.515142	0.167961	-3.06703	0.00216197	0.0372108	Down
ENSMUSG00000033543	Gtf2a2	801.468	-0.439845	0.143543	-3.0642	0.00218254	0.0375121	Down
ENSMUSG00000034258	Flvcr2	101.802	-0.762585	0.24902	-3.06234	0.00219611	0.0376922	Down
ENSMUSG00000000915	Hip1r	551.695	0.572967	0.18739	3.05762	0.00223105	0.038238	Up
ENSMUSG00000021815	Mss51	24.6872	-1.18327	0.387201	-3.05596	0.00224344	0.0383427	Down
ENSMUSG00000064225	Paqr9	3548.22	0.661946	0.216594	3.05616	0.00224189	0.0383427	Up
ENSMUSG00000019945	Cabcoco1	86.8659	-0.757689	0.2481	-3.05397	0.00225832	0.0385134	Down
ENSMUSG00000031796	Cfap20	610.185	-0.483643	0.158375	-3.05378	0.00225974	0.0385134	Down
ENSMUSG00000001247	Lsr	3993.04	0.347971	0.113965	3.05332	0.00226321	0.0385187	Up
ENSMUSG00000038366	Lasp1	1179.17	0.601841	0.197165	3.05247	0.00226966	0.0385748	Up
ENSMUSG00000037780	Mbl1	2722.97	0.4156	0.136361	3.0478	0.0023052	0.03907	Up
ENSMUSG00000040363	Bcor	239.299	0.547697	0.179683	3.04814	0.00230265	0.03907	Up
ENSMUSG00000071650	Ganab	3274.01	0.333252	0.109367	3.0471	0.0023106	0.0391071	Up
ENSMUSG00000020010	Vnn3	2260.87	-0.379585	0.124634	-3.04558	0.00232229	0.0391963	Down
ENSMUSG00000044244	Il20rb	24.3043	-1.08753	0.357055	-3.04584	0.0023203	0.0391963	Down
ENSMUSG00000021282	Eif5	5027.02	-0.361194	0.118774	-3.04101	0.00235789	0.0396929	Down
ENSMUSG00000071633	Gm4952	1401.08	-0.4732	0.155609	-3.04096	0.00235822	0.0396929	Down
ENSMUSG00000024039	Cbs	8721.62	0.528918	0.174084	3.03829	0.00237925	0.0398819	Up
ENSMUSG00000046753	Ccdc66	57.2933	0.729125	0.239928	3.03893	0.00237423	0.0398819	Up
ENSMUSG00000057596	Trim30d	113.86	0.792246	0.260739	3.03847	0.00237786	0.0398819	Up
ENSMUSG00000044042	Fmn1	248.132	-0.731504	0.240846	-3.03723	0.00238766	0.039968	Down
ENSMUSG00000038175	Mylip	202.899	-0.584179	0.192442	-3.03561	0.00240048	0.0401274	Down
ENSMUSG00000026571	Dcaf6	1239.13	-0.332103	0.109452	-3.03424	0.00241139	0.0402547	Down
ENSMUSG00000029482	Aacs	3852.2	0.738491	0.243492	3.03292	0.00242199	0.0403763	Up
ENSMUSG00000040599	Mis12	367.576	0.575781	0.190046	3.0297	0.00244798	0.0406986	Up
ENSMUSG00000044813	Shb	920.5	0.471514	0.155629	3.02972	0.00244777	0.0406986	Up
ENSMUSG00000037406	Htra4	31.672	1.23188	0.406679	3.02912	0.00245266	0.0407209	Up
ENSMUSG00000054855	Rnd1	157.345	0.658393	0.217396	3.02854	0.0024574	0.040744	Up
ENSMUSG00000006014	Prg4	704.249	0.457952	0.15131	3.02658	0.00247336	0.040953	Up
ENSMUSG00000049577	Zfpm1	1151.37	0.595932	0.19704	3.02441	0.00249115	0.0411917	Up
ENSMUSG00000026970	Rbms1	1134.46	-0.367801	0.121644	-3.0236	0.00249786	0.0412469	Down
ENSMUSG00000001910	Nacc1	408.609	0.435911	0.144233	3.02227	0.0025089	0.0412667	Up
ENSMUSG00000024165	Jpt2	372.1	0.461086	0.152565	3.02223	0.00250921	0.0412667	Up
ENSMUSG00000025856	Pdgfa	170.9	0.658094	0.217714	3.02275	0.00250489	0.0412667	Up
ENSMUSG00000061536	Sec22c	210.443	-0.489778	0.162178	-3.02001	0.00252765	0.041514	Down
ENSMUSG00000031400	G6pdx	131.119	0.633084	0.209712	3.01882	0.00253757	0.041621	Up
ENSMUSG00000020592	Sdc1	4449.04	0.435787	0.144402	3.01788	0.00254551	0.0416951	Up
ENSMUSG00000026447	Pik3c2b	152.007	0.497426	0.165108	3.01272	0.00258915	0.0423531	Up
ENSMUSG00000032194	Kank2	1159.92	0.381056	0.126669	3.00829	0.0026272	0.042918	Up
ENSMUSG00000044361	BC024139	365.483	-0.684421	0.227575	-3.00746	0.00263443	0.0429786	Down
ENSMUSG00000032135	Mcam	113.003	-0.536039	0.17832	-3.00605	0.00264663	0.04312	Down
ENSMUSG00000021186	Fbln5	113.859	-0.974705	0.324292	-3.00564	0.00265025	0.0431213	Down
ENSMUSG00000034308	Sdr42e1	1507.31	0.387356	0.128908	3.0049	0.00265672	0.0431691	Up
ENSMUSG00000066894	Vsig10	39.5332	-1.02298	0.340486	-3.00448	0.00266039	0.0431711	Down
ENSMUSG00000022816	Fstl1	166.059	-0.660971	0.220065	-3.00352	0.00266876	0.0432495	Down
ENSMUSG00000018900	Slc22a5	408.173	-0.407815	0.135827	-3.00247	0.00267802	0.0433419	Down
ENSMUSG00000005107	Slc2a9	1442.27	-0.44381	0.147902	-3.0007	0.00269361	0.0434422	Down
ENSMUSG00000031239	Itm2a	26.301	-1.21148	0.403752	-3.00055	0.00269489	0.0434422	Down
ENSMUSG00000031822	Gse1	387.408	0.700606	0.23346	3.00096	0.00269128	0.0434422	Up
ENSMUSG00000086447	Gm13522	41.828	1.20019	0.400058	3.00003	0.00269953	0.0434596	Up
ENSMUSG00000034785	Dio1	2081.97	0.749443	0.249883	2.99917	0.00270714	0.0435247	Up
ENSMUSG00000022091	Sorbs3	953.373	-0.458641	0.152973	-2.99819	0.00271589	0.043608	Down
ENSMUSG00000005677	Nr1i3	12854.5	-0.657685	0.21941	-2.99751	0.00272191	0.0436472	Down
ENSMUSG00000055707	Klhl26	180.593	-0.466648	0.155727	-2.99658	0.0027303	0.0436875	Down
ENSMUSG00000061540	Orm2	799.492	-1.82277	0.608313	-2.99643	0.00273159	0.0436875	Down
ENSMUSG00000043251	Exoc3l	152.027	-0.800743	0.267312	-2.99553	0.00273965	0.0437591	Down
ENSMUSG00000020889	Nr1d1	1123.48	0.627729	0.209664	2.99398	0.00275367	0.0438384	Up
ENSMUSG00000021069	Pygl	9646.24	0.430397	0.143763	2.99379	0.00275539	0.0438384	Up
ENSMUSG00000090952	Gm17251	77.8021	-0.695284	0.232215	-2.99414	0.00275222	0.0438384	Down
ENSMUSG00000039018	Mtg1	324.15	-0.46099	0.154004	-2.99336	0.00275924	0.0438424	Down
ENSMUSG00000001143	Lman2l	248.631	0.537365	0.179633	2.99146	0.00277646	0.044009	Up
ENSMUSG00000053841	Txlna	540.065	0.437703	0.14632	2.99141	0.00277693	0.044009	Up
ENSMUSG00000043067	Dpy19l1	518.078	0.458993	0.153471	2.99075	0.0027829	0.0440463	Up
ENSMUSG00000052684	Jun	566.348	-0.669559	0.223972	-2.98948	0.00279452	0.044173	Down
ENSMUSG00000025555	Farp1	420.976	0.421538	0.141039	2.9888	0.00280073	0.0442139	Up
ENSMUSG00000060002	Chpt1	2150.52	-0.377925	0.126558	-2.98618	0.00282489	0.0445377	Down
ENSMUSG00000041891	Lman1	4124.97	0.394202	0.132027	2.98578	0.00282859	0.0445385	Up
ENSMUSG00000040713	Creg1	6915.03	-0.354487	0.118822	-2.98334	0.0028512	0.0448366	Down
ENSMUSG00000014542	Clec4f	2097.79	0.502064	0.168323	2.98274	0.00285676	0.0448662	Up
ENSMUSG00000029311	Hsd17b11	4422.94	-0.361864	0.121358	-2.98179	0.00286569	0.0449486	Down
ENSMUSG00000043833	2900005J15Rik	73.8347	-0.987031	0.331067	-2.98137	0.00286966	0.0449531	Down
ENSMUSG00000049493	Pls1	37.4562	-1.32728	0.445258	-2.98093	0.00287377	0.0449598	Down
ENSMUSG00000022587	Ly6e	5576.38	0.616792	0.206987	2.97986	0.00288385	0.0450597	Up
ENSMUSG00000072849	Serpina1e	6074.02	0.723342	0.243278	2.97332	0.00294599	0.0459478	Up
ENSMUSG00000102101	Zbtb11os1	120.025	-0.692402	0.23289	-2.97309	0.00294822	0.0459478	Down
ENSMUSG00000052520	Cyp2j5	8676.49	0.529837	0.178389	2.97012	0.0029768	0.046334	Up
ENSMUSG00000001763	Tspan33	89.7381	0.66096	0.222862	2.96579	0.00301909	0.0468198	Up
ENSMUSG00000031641	Cbr4	671.732	-0.448876	0.151353	-2.96575	0.00301949	0.0468198	Down
ENSMUSG00000047635	2810006K23Rik	141.395	0.522883	0.176307	2.96574	0.00301952	0.0468198	Up
ENSMUSG00000033854	Kcnk10	21.4937	1.25512	0.423438	2.96413	0.00303542	0.0469471	Up
ENSMUSG00000098014	Gm26967	32.477	1.1366	0.383449	2.96416	0.0030351	0.0469471	Up
ENSMUSG00000037933	Bicd2	356.179	0.528232	0.178349	2.96179	0.00305857	0.0472452	Up
ENSMUSG00000031770	Herpud1	8565.19	-0.509103	0.17209	-2.95836	0.00309285	0.0477144	Down
ENSMUSG00000001227	Sema6b	99.1432	-0.612709	0.207182	-2.95735	0.00310293	0.0477491	Down
ENSMUSG00000031574	Star	34.9222	-0.98733	0.333854	-2.95737	0.00310275	0.0477491	Down
ENSMUSG00000071379	Hpcal1	280.902	-0.422583	0.142939	-2.95638	0.00311273	0.0478395	Down
ENSMUSG00000020048	Hsp90b1	14724.8	0.337957	0.114382	2.95465	0.00313025	0.0479985	Up
ENSMUSG00000050373	Snx21	252.601	-0.493936	0.167176	-2.95458	0.00313093	0.0479985	Down
ENSMUSG00000030237	Slco1a4	6193.45	-0.297823	0.100831	-2.95369	0.00314001	0.0480773	Down
ENSMUSG00000026730	Pter	1521.39	0.381485	0.129187	2.95297	0.00314731	0.0481287	Up
ENSMUSG00000036820	Amdhd2	474.882	-0.538349	0.182515	-2.94962	0.00318168	0.0485933	Down
ENSMUSG00000056973	Ces1d	27727.4	-0.489398	0.166027	-2.9477	0.00320151	0.048835	Down
ENSMUSG00000026691	Fmo3	11937.3	-0.617529	0.209628	-2.94583	0.0032209	0.0490694	Down
ENSMUSG00000053846	Lipg	453.781	-0.580299	0.197031	-2.94521	0.00322733	0.0491061	Down
ENSMUSG00000106734	Gm20559	94.5712	0.754289	0.256233	2.94377	0.00324243	0.0492745	Up
ENSMUSG00000049107	Ntf3	27.6826	-1.09664	0.372583	-2.94333	0.00324704	0.0492831	Down
ENSMUSG00000025194	Abcc2	12309.2	-0.536727	0.182448	-2.94181	0.00326297	0.0494525	Down
ENSMUSG00000055817	Mta3	283.699	-0.423967	0.144133	-2.9415	0.0032663	0.0494525	Down
ENSMUSG00000070873	Lilra5	63.2009	0.709404	0.241247	2.94057	0.00327604	0.0495384	Up
ENSMUSG00000025492	Ifitm3	7323.72	0.548482	0.186681	2.93807	0.00330263	0.0498787	Up

## Sheet: Suppl.Table.7
Supplementary Table 7. Enriched Gene Ontology biological processes (GO_BPs)
Comparison	GO-ID	Description	p	adjusted p	In term	Overlap	Common (4-5)	Specific (1)
HH vs HL	8152	metabolic process	7.3307e-29	1.711e-25	6468	201	Y	-
HH vs HL	44281	small molecule metabolic process	1.793e-28	2.0924e-25	1350	83	Y	-
HH vs HL	9987	cellular process	2.3865e-25	1.8567e-22	8917	237	Y	-
HH vs HL	42180	cellular ketone metabolic process	2.5649e-19	1.4966e-16	531	43	Y	-
HH vs HL	43436	oxoacid metabolic process	6.0963e-19	2.1824e-16	517	42	Y	-
HH vs HL	19752	carboxylic acid metabolic process	6.0963e-19	2.1824e-16	517	42	Y	-
HH vs HL	6082	organic acid metabolic process	6.5454e-19	2.1824e-16	518	42	Y	-
HH vs HL	50896	response to stimulus	1.0882e-17	3.1748e-15	2532	96	Y	-
HH vs HL	44238	primary metabolic process	7.0878e-17	1.8381e-14	5585	157	Y	-
HH vs HL	32787	monocarboxylic acid metabolic process	1.9596e-16	4.5737e-14	296	30	Y	-
HH vs HL	55114	oxidation reduction	2.3242e-16	4.9314e-14	639	43	Y	-
HH vs HL	6629	lipid metabolic process	3.037e-16	5.9069e-14	704	45	Y	-
HH vs HL	44237	cellular metabolic process	2.2512e-15	4.0418e-13	5370	149	Y	-
HH vs HL	9056	catabolic process	4.9104e-13	8.1864e-11	831	44	Y	-
HH vs HL	44255	cellular lipid metabolic process	9.4559e-13	1.4713e-10	493	33	Y	-
HH vs HL	44248	cellular catabolic process	2.5437e-12	3.7106e-10	636	37	Y	-
HH vs HL	6732	coenzyme metabolic process	1.3843e-11	1.9006e-09	171	19	Y	-
HH vs HL	6066	alcohol metabolic process	1.8685e-11	2.4228e-09	372	27	Y	-
HH vs HL	42221	response to chemical stimulus	2.5245e-11	3.1011e-09	1086	48	Y	-
HH vs HL	65007	biological regulation	1.3099e-10	1.5235e-08	7122	166	Y	-
HH vs HL	48518	positive regulation of biological process	1.3707e-10	1.5235e-08	1854	65	Y	-
HH vs HL	51179	localization	1.9925e-10	2.075e-08	2656	82	Y	-
HH vs HL	6810	transport	2.1268e-10	2.075e-08	2329	75	Y	-
HH vs HL	6631	fatty acid metabolic process	2.1336e-10	2.075e-08	200	19	Y	-
HH vs HL	51234	establishment of localization	3.0723e-10	2.8683e-08	2348	75	Y	-
HH vs HL	51186	cofactor metabolic process	3.844e-10	3.4507e-08	207	19	Y	-
HH vs HL	48519	negative regulation of biological process	7.7946e-10	6.738e-08	1624	58	Y	-
HH vs HL	50789	regulation of biological process	4.9655e-09	4.1391e-07	6695	153	Y	-
HH vs HL	44282	small molecule catabolic process	6.8749e-09	5.5331e-07	360	23	Y	-
HH vs HL	50873	brown fat cell differentiation	1.0335e-08	8.0403e-07	30	8	Y	-
HH vs HL	50790	regulation of catalytic activity	1.117e-08	8.4097e-07	746	34	Y	-
HH vs HL	48523	negative regulation of cellular process	3.241e-08	2.3639e-06	1441	50	Y	-
HH vs HL	8202	steroid metabolic process	3.6689e-08	2.5949e-06	167	15	Y	-
HH vs HL	6950	response to stress	5.0983e-08	3.4998e-06	1244	45	Y	-
HH vs HL	55085	transmembrane transport	5.8116e-08	3.8755e-06	722	32	Y	-
HH vs HL	44283	small molecule biosynthetic process	8.9846e-08	5.825e-06	414	23	Y	-
HH vs HL	46942	carboxylic acid transport	1.1079e-07	6.9888e-06	133	13	Y	-
HH vs HL	48522	positive regulation of cellular process	1.1823e-07	7.2443e-06	1639	53	Y	-
HH vs HL	15849	organic acid transport	1.2105e-07	7.2443e-06	134	13	Y	-
HH vs HL	65009	regulation of molecular function	1.4842e-07	8.6604e-06	871	35	Y	-
HH vs HL	9117	nucleotide metabolic process	1.676e-07	9.3136e-06	363	21	-	-
HH vs HL	6753	nucleoside phosphate metabolic process	1.676e-07	9.3136e-06	363	21	-	-
HH vs HL	16125	sterol metabolic process	2.9116e-07	1.5804e-05	79	10	-	-
HH vs HL	45444	fat cell differentiation	4.0088e-07	2.1265e-05	63	9	Y	-
HH vs HL	70887	cellular response to chemical stimulus	4.1951e-07	2.1759e-05	258	17	Y	-
HH vs HL	15721	bile acid and bile salt transport	5.324e-07	2.7013e-05	12	5	-	-
HH vs HL	55086	nucleobase, nucleoside and nucleotide metabolic process	6.9747e-07	3.4636e-05	396	21	-	-
HH vs HL	23034	intracellular signaling pathway	7.4851e-07	3.6396e-05	892	34	Y	-
HH vs HL	50794	regulation of cellular process	1.1527e-06	5.4904e-05	6372	138	Y	-
HH vs HL	8203	cholesterol metabolic process	1.2803e-06	5.859e-05	72	9	Y	-
HH vs HL	6766	vitamin metabolic process	1.2803e-06	5.859e-05	72	9	Y	-
HH vs HL	19222	regulation of metabolic process	1.4427e-06	6.4756e-05	2933	76	Y	-
HH vs HL	9261	ribonucleotide catabolic process	2.711e-06	0.00011859	149	12	-	-
HH vs HL	15718	monocarboxylic acid transport	2.7466e-06	0.00011859	42	7	Y	-
HH vs HL	6855	drug transmembrane transport	2.7945e-06	0.00011859	16	5	-	-
HH vs HL	46394	carboxylic acid biosynthetic process	2.9075e-06	0.00011906	150	12	Y	-
HH vs HL	16053	organic acid biosynthetic process	2.9075e-06	0.00011906	150	12	Y	-
HH vs HL	5975	carbohydrate metabolic process	2.9816e-06	0.00011998	434	21	Y	-
HH vs HL	65008	regulation of biological quality	3.6457e-06	0.00014422	1315	42	Y	-
HH vs HL	32502	developmental process	3.8571e-06	0.00015004	2854	73	Y	-
HH vs HL	2682	regulation of immune system process	4.0718e-06	0.0001558	372	19	Y	-
HH vs HL	46483	heterocycle metabolic process	4.2225e-06	0.00015896	408	20	-	-
HH vs HL	43086	negative regulation of catalytic activity	5.3231e-06	0.00019721	159	12	Y	-
HH vs HL	34655	nucleobase, nucleoside, nucleotide and nucleic acid catabolic process	6.031e-06	0.00021656	189	13	-	-
HH vs HL	34656	nucleobase, nucleoside and nucleotide catabolic process	6.031e-06	0.00021656	189	13	-	-
HH vs HL	51239	regulation of multicellular organismal process	6.5782e-06	0.00023263	1074	36	Y	-
HH vs HL	9108	coenzyme biosynthetic process	7.1011e-06	0.00024737	67	8	-	-
HH vs HL	31323	regulation of cellular metabolic process	7.2719e-06	0.00024743	2748	70	Y	-
HH vs HL	71310	cellular response to organic substance	7.3147e-06	0.00024743	164	12	Y	-
HH vs HL	44092	negative regulation of molecular function	8.4635e-06	0.00027322	195	13	Y	-
HH vs HL	44270	cellular nitrogen compound catabolic process	8.4635e-06	0.00027322	195	13	-	-
HH vs HL	2455	humoral immune response mediated by circulating immunoglobulin	8.5269e-06	0.00027322	33	6	Y	-
HH vs HL	2376	immune system process	8.5455e-06	0.00027322	700	27	-	-
HH vs HL	48878	chemical homeostasis	9.1689e-06	0.00028919	467	21	Y	-
HH vs HL	9207	purine ribonucleoside triphosphate catabolic process	1.0928e-05	0.00034007	143	11	-	-
HH vs HL	8610	lipid biosynthetic process	1.1137e-05	0.00034201	295	16	Y	-
HH vs HL	9203	ribonucleoside triphosphate catabolic process	1.1675e-05	0.00035077	144	11	-	-
HH vs HL	46700	heterocycle catabolic process	1.1723e-05	0.00035077	201	13	-	-
HH vs HL	9146	purine nucleoside triphosphate catabolic process	1.3303e-05	0.00039304	146	11	-	-
HH vs HL	6959	humoral immune response	1.3621e-05	0.0003974	53	7	Y	-
HH vs HL	51338	regulation of transferase activity	1.3845e-05	0.00039893	235	14	Y	-
HH vs HL	9154	purine ribonucleotide catabolic process	1.4189e-05	0.00040387	147	11	-	-
HH vs HL	33036	macromolecule localization	1.496e-05	0.00042069	893	31	Y	-
HH vs HL	9143	nucleoside triphosphate catabolic process	1.6115e-05	0.00044329	149	11	-	-
HH vs HL	6519	cellular amino acid and derivative metabolic process	1.6144e-05	0.00044329	304	16	Y	-
HH vs HL	9166	nucleotide catabolic process	1.6753e-05	0.00045466	178	12	-	-
HH vs HL	10876	lipid localization	1.9469e-05	0.00052232	125	10	Y	-
HH vs HL	15893	drug transport	1.9745e-05	0.0005237	23	5	-	-
HH vs HL	51716	cellular response to stimulus	2.1172e-05	0.00055523	695	26	Y	-
HH vs HL	2250	adaptive immune response	2.4295e-05	0.00062314	79	8	Y	-
HH vs HL	2460	adaptive immune response based on somatic recombination of immune receptors built from immunoglobulin superfamily domains	2.4295e-05	0.00062314	79	8	Y	-
HH vs HL	43687	post-translational protein modification	2.4739e-05	0.00062761	1006	33	-	-
HH vs HL	6955	immune response	2.5661e-05	0.00064401	351	17	-	-
HH vs HL	16064	immunoglobulin mediated immune response	2.791e-05	0.000693	59	7	Y	-
HH vs HL	10646	regulation of cell communication	2.8783e-05	0.00070564	880	30	Y	-
HH vs HL	43085	positive regulation of catalytic activity	2.9024e-05	0.00070564	319	16	-	-
HH vs HL	10033	response to organic substance	3.0265e-05	0.0007234	668	25	Y	-
HH vs HL	19538	protein metabolic process	3.0374e-05	0.0007234	2135	56	Y	-
HH vs HL	6084	acetyl-CoA metabolic process	3.1289e-05	0.00073766	41	6	Y	-
HH vs HL	15722	canalicular bile acid transport	3.2535e-05	0.00075938	5	3	-	-
HH vs HL	48583	regulation of response to stimulus	3.2901e-05	0.00076032	432	19	Y	-
HH vs HL	19724	B cell mediated immunity	3.4787e-05	0.00079369	61	7	Y	-
HH vs HL	9259	ribonucleotide metabolic process	3.5026e-05	0.00079369	223	13	-	-
HH vs HL	6195	purine nucleotide catabolic process	3.713e-05	0.00082688	163	11	-	-
HH vs HL	19400	alditol metabolic process	3.7199e-05	0.00082688	26	5	-	-
HH vs HL	44262	cellular carbohydrate metabolic process	3.7674e-05	0.00082954	326	16	Y	-
HH vs HL	51348	negative regulation of transferase activity	3.8715e-05	0.00084449	62	7	-	-
HH vs HL	43549	regulation of kinase activity	4.2094e-05	0.00090971	227	13	Y	-
HH vs HL	43434	response to peptide hormone stimulus	4.551e-05	0.00096647	111	9	-	-
HH vs HL	5996	monosaccharide metabolic process	4.5549e-05	0.00096647	197	12	Y	-
HH vs HL	9205	purine ribonucleoside triphosphate metabolic process	5.0239e-05	0.0010564	199	12	-	-
HH vs HL	9199	ribonucleoside triphosphate metabolic process	5.2736e-05	0.001099	200	12	-	-
HH vs HL	42325	regulation of phosphorylation	5.479e-05	0.0011317	373	17	Y	-
HH vs HL	19530	taurine metabolic process	6.4347e-05	0.0013174	6	3	-	-
HH vs HL	9144	purine nucleoside triphosphate metabolic process	6.6899e-05	0.0013578	205	12	-	-
HH vs HL	6869	lipid transport	6.8756e-05	0.0013834	117	9	Y	-
HH vs HL	44093	positive regulation of molecular function	7.1071e-05	0.0014178	381	17	-	-
HH vs HL	51188	cofactor biosynthetic process	7.3211e-05	0.0014481	92	8	-	-
HH vs HL	6468	protein amino acid phosphorylation	8.0594e-05	0.0015807	625	23	-	-
HH vs HL	8284	positive regulation of cell proliferation	8.3288e-05	0.0016114	386	17	-	-
HH vs HL	45087	innate immune response	8.3697e-05	0.0016114	120	9	-	-
HH vs HL	9141	nucleoside triphosphate metabolic process	8.4231e-05	0.0016114	210	12	-	Y
HH vs HL	51174	regulation of phosphorus metabolic process	8.867e-05	0.001669	388	17	Y	-
HH vs HL	19220	regulation of phosphate metabolic process	8.867e-05	0.001669	388	17	Y	-
HH vs HL	15711	organic anion transport	9.8718e-05	0.0018433	50	6	Y	-
HH vs HL	7623	circadian rhythm	0.00011048	0.0020155	51	6	-	-
HH vs HL	2449	lymphocyte mediated immunity	0.0001114	0.0020155	73	7	Y	-
HH vs HL	2526	acute inflammatory response	0.0001114	0.0020155	73	7	-	-
HH vs HL	6694	steroid biosynthetic process	0.0001114	0.0020155	73	7	Y	-
HH vs HL	42981	regulation of apoptosis	0.0001144	0.0020473	640	23	Y	-
HH vs HL	45859	regulation of protein kinase activity	0.00011491	0.0020473	217	12	Y	-
HH vs HL	32268	regulation of cellular protein metabolic process	0.00011677	0.0020647	359	16	Y	-
HH vs HL	9058	biosynthetic process	0.00011834	0.0020767	2781	66	Y	-
HH vs HL	9607	response to biotic stimulus	0.00012098	0.0020929	323	15	-	-
HH vs HL	48513	organ development	0.00012105	0.0020929	1680	45	Y	-
HH vs HL	6775	fat-soluble vitamin metabolic process	0.00012314	0.0021043	33	5	Y	-
HH vs HL	16310	phosphorylation	0.00012384	0.0021043	774	26	-	-
HH vs HL	9150	purine ribonucleotide metabolic process	0.00012527	0.0021043	219	12	-	-
HH vs HL	42592	homeostatic process	0.00012532	0.0021043	687	24	Y	-
HH vs HL	6464	protein modification process	0.00012715	0.0021197	1191	35	-	-
HH vs HL	45923	positive regulation of fatty acid metabolic process	0.00012809	0.0021204	18	4	Y	-
HH vs HL	6952	defense response	0.0001315	0.0021614	440	18	-	-
HH vs HL	48731	system development	0.00013294	0.0021698	2151	54	Y	-
HH vs HL	6575	cellular amino acid derivative metabolic process	0.0001346	0.0021816	157	10	Y	-
HH vs HL	43067	regulation of programmed cell death	0.00014027	0.0022339	649	23	Y	-
HH vs HL	6790	sulfur metabolic process	0.00014145	0.0022339	101	8	Y	-
HH vs HL	2541	activation of plasma proteins involved in acute inflammatory response	0.00014261	0.0022339	34	5	-	-
HH vs HL	19217	regulation of fatty acid metabolic process	0.00014261	0.0022339	34	5	-	-
HH vs HL	6956	complement activation	0.00014261	0.0022339	34	5	-	-
HH vs HL	9991	response to extracellular stimulus	0.00014579	0.0022686	129	9	-	-
HH vs HL	50793	regulation of developmental process	0.00014862	0.002283	783	26	-	-
HH vs HL	43412	macromolecule modification	0.00014868	0.002283	1249	36	Y	-
HH vs HL	30154	cell differentiation	0.00015175	0.0023058	1697	45	Y	-
HH vs HL	71375	cellular response to peptide hormone stimulus	0.00015257	0.0023058	54	6	-	Y
HH vs HL	9719	response to endogenous stimulus	0.00015312	0.0023058	258	13	-	-
HH vs HL	9308	amine metabolic process	0.00017429	0.0026076	334	15	Y	-
HH vs HL	7275	multicellular organismal development	0.00017852	0.0026539	2658	63	Y	-
HH vs HL	6814	sodium ion transport	0.00018373	0.0027141	133	9	-	-
HH vs HL	9057	macromolecule catabolic process	0.00018489	0.0027141	263	13	Y	-
HH vs HL	10941	regulation of cell death	0.00018681	0.002725	662	23	Y	-
HH vs HL	71436	sodium ion export	0.00018852	0.002733	36	5	-	-
HH vs HL	42127	regulation of cell proliferation	0.00019931	0.0028716	665	23	Y	-
HH vs HL	44267	cellular protein metabolic process	0.00021262	0.0030445	1672	44	Y	-
HH vs HL	6672	ceramide metabolic process	0.00021532	0.0030644	37	5	-	-
HH vs HL	32803	regulation of low-density lipoprotein receptor catabolic process	0.00022338	0.0031408	2	2	-	Y
HH vs HL	10984	regulation of lipoprotein particle clearance	0.00022338	0.0031408	2	2	-	-
HH vs HL	31324	negative regulation of cellular metabolic process	0.00023887	0.0033385	587	21	-	-
HH vs HL	6664	glycolipid metabolic process	0.00024179	0.0033583	21	4	-	-
HH vs HL	46496	nicotinamide nucleotide metabolic process	0.00024492	0.0033583	38	5	-	-
HH vs HL	19318	hexose metabolic process	0.00024515	0.0033583	169	10	Y	-
HH vs HL	9605	response to external stimulus	0.00024688	0.0033583	345	15	-	-
HH vs HL	6163	purine nucleotide metabolic process	0.00024748	0.0033583	271	13	-	-
HH vs HL	33673	negative regulation of kinase activity	0.00024996	0.0033723	59	6	-	-
HH vs HL	10226	response to lithium ion	0.00026135	0.0035056	9	3	-	-
HH vs HL	48869	cellular developmental process	0.00026327	0.0035112	1740	45	Y	-
HH vs HL	51246	regulation of protein metabolic process	0.00026796	0.0035536	426	17	Y	-
HH vs HL	51605	protein maturation by peptide bond cleavage	0.00027426	0.0036078	60	6	-	-
HH vs HL	6807	nitrogen compound metabolic process	0.00027515	0.0036078	3031	69	Y	-
HH vs HL	16052	carbohydrate catabolic process	0.00028946	0.0037659	85	7	Y	-
HH vs HL	2028	regulation of sodium ion transport	0.00029205	0.0037659	22	4	-	Y
HH vs HL	19674	NAD metabolic process	0.00029205	0.0037659	22	4	-	-
HH vs HL	6820	anion transport	0.00029979	0.0038446	142	9	-	-
HH vs HL	44265	cellular macromolecule catabolic process	0.00032208	0.0041078	208	11	Y	-
HH vs HL	6184	GTP catabolic process	0.00032843	0.004166	62	6	-	-
HH vs HL	31329	regulation of cellular catabolic process	0.00033246	0.0041944	144	9	-	-
HH vs HL	9894	regulation of catabolic process	0.0003392	0.0042564	176	10	-	-
HH vs HL	9410	response to xenobiotic stimulus	0.00034937	0.0043071	23	4	-	-
HH vs HL	6071	glycerol metabolic process	0.00034937	0.0043071	23	4	-	Y
HH vs HL	31396	regulation of protein ubiquitination	0.00034937	0.0043071	23	4	-	Y
HH vs HL	46519	sphingoid metabolic process	0.00035247	0.0043071	41	5	-	-
HH vs HL	19362	pyridine nucleotide metabolic process	0.00035247	0.0043071	41	5	-	-
HH vs HL	6085	acetyl-CoA biosynthetic process	0.00036921	0.0044649	10	3	-	-
HH vs HL	6817	phosphate transport	0.00036921	0.0044649	10	3	-	Y
HH vs HL	80090	regulation of primary metabolic process	0.00037995	0.0045711	2624	61	Y	-
HH vs HL	16485	protein processing	0.00038396	0.0045957	89	7	Y	-
HH vs HL	45834	positive regulation of lipid metabolic process	0.00039523	0.0046825	42	5	Y	-
HH vs HL	10565	regulation of cellular ketone metabolic process	0.00039523	0.0046825	42	5	-	-
HH vs HL	1525	angiogenesis	0.00040664	0.0047935	148	9	Y	-
HH vs HL	35556	intracellular signal transduction	0.00042311	0.0049286	613	21	-	-
HH vs HL	48856	anatomical structure development	0.00042376	0.0049286	2363	56	Y	-
HH vs HL	60255	regulation of macromolecule metabolic process	0.00042444	0.0049286	2526	59	Y	-
HH vs HL	2443	leukocyte mediated immunity	0.00043968	0.0050803	91	7	-	-
HH vs HL	44106	cellular amine metabolic process	0.00046934	0.0053963	253	12	Y	-
HH vs HL	6986	response to unfolded protein	0.00049236	0.0056238	44	5	Y	-
HH vs HL	44257	cellular protein catabolic process	0.00049395	0.0056238	152	9	-	-
HH vs HL	48514	blood vessel morphogenesis	0.00049762	0.0056381	219	11	Y	-
HH vs HL	51789	response to protein stimulus	0.00050167	0.0056565	93	7	-	-
HH vs HL	6520	cellular amino acid metabolic process	0.00052427	0.0058829	186	10	-	Y
HH vs HL	51604	protein maturation	0.00053517	0.0059669	94	7	-	-
HH vs HL	50776	regulation of immune response	0.00053687	0.0059669	221	11	-	-
HH vs HL	31348	negative regulation of defense response	0.00054717	0.006024	45	5	-	Y
HH vs HL	19751	polyol metabolic process	0.00054717	0.006024	45	5	-	-
HH vs HL	44271	cellular nitrogen compound biosynthetic process	0.00059045	0.00647	297	13	Y	-
HH vs HL	30003	cellular cation homeostasis	0.00060055	0.0065499	224	11	-	Y
HH vs HL	6954	inflammatory response	0.00062313	0.0067646	225	11	-	-
HH vs HL	9893	positive regulation of metabolic process	0.00063617	0.0068534	909	27	Y	-
HH vs HL	6793	phosphorus metabolic process	0.00064012	0.0068534	957	28	-	-
HH vs HL	6796	phosphate metabolic process	0.00064012	0.0068534	957	28	-	-
HH vs HL	6958	complement activation, classical pathway	0.00066047	0.007007	27	4	Y	-
HH vs HL	6984	ER-nucleus signaling pathway	0.00066047	0.007007	27	4	Y	-
HH vs HL	10604	positive regulation of macromolecule metabolic process	0.00067007	0.0070474	818	25	Y	-
HH vs HL	2252	immune effector process	0.00067032	0.0070474	127	8	-	-
HH vs HL	50801	ion homeostasis	0.00067612	0.0070765	380	15	-	Y
HH vs HL	44249	cellular biosynthetic process	0.00071962	0.0074982	2691	61	Y	-
HH vs HL	32868	response to insulin stimulus	0.00073639	0.007605	72	6	-	-
HH vs HL	46039	GTP metabolic process	0.00073639	0.007605	72	6	-	-
HH vs HL	42632	cholesterol homeostasis	0.00076151	0.0077955	28	4	-	-
HH vs HL	55092	sterol homeostasis	0.00076151	0.0077955	28	4	-	-
HH vs HL	19725	cellular homeostasis	0.00081025	0.008217	428	16	Y	-
HH vs HL	32869	cellular response to insulin stimulus	0.00081325	0.008217	49	5	-	Y
HH vs HL	71216	cellular response to biotic stimulus	0.00081325	0.008217	49	5	-	-
HH vs HL	10035	response to inorganic substance	0.00082162	0.0082658	131	8	-	-
HH vs HL	33993	response to lipid	0.00085102	0.0084883	13	3	-	-
HH vs HL	30279	negative regulation of ossification	0.00085102	0.0084883	13	3	-	Y
HH vs HL	51093	negative regulation of developmental process	0.00088596	0.0087993	272	12	-	-
HH vs HL	6873	cellular ion homeostasis	0.00088983	0.0088003	350	14	-	Y
HH vs HL	34641	cellular nitrogen compound metabolic process	0.00095577	0.0094125	2946	65	Y	-
HH vs HL	6733	oxidoreduction coenzyme metabolic process	0.00097766	0.0095476	51	5	-	-
HH vs HL	31668	cellular response to extracellular stimulus	0.00097766	0.0095476	51	5	-	-
HH vs HL	6749	glutathione metabolic process	0.00099551	0.0096369	30	4	-	-
HH vs HL	16126	sterol biosynthetic process	0.00099551	0.0096369	30	4	-	Y
HH vs HL	165	MAPKKK cascade	0.0009992	0.0096369	135	8	-	-
HH vs HL	51726	regulation of cell cycle	0.0010211	0.0098079	239	11	-	-
HH vs HL	9892	negative regulation of metabolic process	0.0010403	0.0099427	658	21	-	-
HH vs HL	9653	anatomical structure morphogenesis	0.0010437	0.0099427	1186	32	Y	-
HH vs HL	71496	cellular response to external stimulus	0.0010686	0.010115	52	5	-	-
HH vs HL	6835	dicarboxylic acid transport	0.0010711	0.010115	14	3	-	-
HH vs HL	55082	cellular chemical homeostasis	0.0010748	0.010115	357	14	-	-
HH vs HL	2684	positive regulation of immune system process	0.0010922	0.010237	241	11	-	-
HH vs HL	71445	cellular response to protein stimulus	0.0011296	0.010546	31	4	-	Y
HH vs HL	6006	glucose metabolic process	0.001263	0.011744	140	8	Y	-
HH vs HL	31667	response to nutrient levels	0.0012873	0.011749	109	7	Y	-
HH vs HL	32847	regulation of cellular pH reduction	0.0013138	0.011749	4	2	-	-
HH vs HL	32849	positive regulation of cellular pH reduction	0.0013138	0.011749	4	2	-	-
HH vs HL	45896	regulation of transcription, mitotic	0.0013138	0.011749	4	2	-	Y
HH vs HL	45897	positive regulation of transcription, mitotic	0.0013138	0.011749	4	2	-	Y
HH vs HL	46021	regulation of transcription from RNA polymerase II promoter, mitotic	0.0013138	0.011749	4	2	-	Y
HH vs HL	46022	positive regulation of transcription from RNA polymerase II promoter, mitotic	0.0013138	0.011749	4	2	-	Y
HH vs HL	42270	protection from natural killer cell mediated cytotoxicity	0.0013138	0.011749	4	2	-	Y
HH vs HL	19322	pentose biosynthetic process	0.0013138	0.011749	4	2	Y	-
HH vs HL	32020	ISG15-protein conjugation	0.0013138	0.011749	4	2	-	-
HH vs HL	35466	regulation of signaling pathway	0.0013232	0.011788	671	21	-	-
HH vs HL	43068	positive regulation of programmed cell death	0.0013604	0.012073	286	12	Y	-
HH vs HL	6357	regulation of transcription from RNA polymerase II promoter	0.0013721	0.012131	673	21	-	-
HH vs HL	6875	cellular metal ion homeostasis	0.0014542	0.012808	177	9	-	-
HH vs HL	9611	response to wounding	0.0014668	0.01287	369	14	-	-
HH vs HL	32879	regulation of localization	0.0014746	0.01289	677	21	-	-
HH vs HL	23014	signal transmission via phosphorylation event	0.0015112	0.013067	251	11	-	-
HH vs HL	7243	intracellular protein kinase cascade	0.0015112	0.013067	251	11	-	-
HH vs HL	18193	peptidyl-amino acid modification	0.0015116	0.013067	144	8	-	Y
HH vs HL	55080	cation homeostasis	0.0015595	0.013431	252	11	-	Y
HH vs HL	30163	protein catabolic process	0.0015714	0.013484	179	9	-	Y
HH vs HL	51345	positive regulation of hydrolase activity	0.0015859	0.013558	113	7	-	-
HH vs HL	42304	regulation of fatty acid biosynthetic process	0.0016117	0.013698	16	3	Y	-
HH vs HL	6469	negative regulation of protein kinase activity	0.0016197	0.013698	57	5	-	-
HH vs HL	10942	positive regulation of cell death	0.0016198	0.013698	292	12	Y	-
HH vs HL	51241	negative regulation of multicellular organismal process	0.0017975	0.015092	148	8	-	Y
HH vs HL	31347	regulation of defense response	0.0017975	0.015092	148	8	-	-
HH vs HL	55065	metal ion homeostasis	0.0018285	0.015297	183	9	-	-
HH vs HL	42493	response to drug	0.0018432	0.015364	116	7	-	-
HH vs HL	50778	positive regulation of immune response	0.0018753	0.015521	149	8	-	-
HH vs HL	51603	proteolysis involved in cellular protein catabolic process	0.0018753	0.015521	149	8	-	-
HH vs HL	30500	regulation of bone mineralization	0.0019354	0.015795	17	3	-	Y
HH vs HL	34620	cellular response to unfolded protein	0.0019354	0.015795	17	3	-	-
HH vs HL	30968	endoplasmic reticulum unfolded protein response	0.0019354	0.015795	17	3	-	-
HH vs HL	6687	glycosphingolipid metabolic process	0.0019354	0.015795	17	3	-	-
HH vs HL	45860	positive regulation of protein kinase activity	0.0019557	0.01583	150	8	-	-
HH vs HL	23036	initiation of signal transduction	0.0019736	0.01583	87	6	-	-
HH vs HL	23038	signal initiation by diffusible mediator	0.0019736	0.01583	87	6	-	-
HH vs HL	23049	signal initiation by protein/peptide mediator	0.0019736	0.01583	87	6	-	-
HH vs HL	19221	cytokine-mediated signaling pathway	0.0019736	0.01583	87	6	-	-
HH vs HL	51336	regulation of hydrolase activity	0.0019932	0.015932	260	11	Y	-
HH vs HL	16043	cellular component organization	0.0020659	0.016456	1979	46	-	-
HH vs HL	16481	negative regulation of transcription	0.0021353	0.016924	427	15	-	Y
HH vs HL	45780	positive regulation of bone resorption	0.002168	0.016924	5	2	-	-
HH vs HL	70542	response to fatty acid	0.002168	0.016924	5	2	-	-
HH vs HL	46852	positive regulation of bone remodeling	0.002168	0.016924	5	2	-	-
HH vs HL	6677	glycosylceramide metabolic process	0.002168	0.016924	5	2	-	-
HH vs HL	19852	L-ascorbic acid metabolic process	0.002168	0.016924	5	2	-	Y
HH vs HL	31325	positive regulation of cellular metabolic process	0.0021848	0.016998	843	24	-	-
HH vs HL	6355	regulation of transcription, DNA-dependent	0.0021931	0.017006	1192	31	-	-
HH vs HL	48584	positive regulation of response to stimulus	0.0022756	0.017577	226	10	-	-
HH vs HL	10605	negative regulation of macromolecule metabolic process	0.0022845	0.017577	609	19	-	-
HH vs HL	70167	regulation of biomineral formation	0.0022969	0.017577	18	3	-	Y
HH vs HL	1958	endochondral ossification	0.0022969	0.017577	18	3	-	Y
HH vs HL	1568	blood vessel development	0.0023108	0.017625	265	11	-	-
HH vs HL	43170	macromolecule metabolic process	0.0024004	0.018249	4401	88	Y	-
HH vs HL	9725	response to hormone stimulus	0.0024255	0.018376	228	10	-	-
HH vs HL	6767	water-soluble vitamin metabolic process	0.0024407	0.018376	38	4	-	-
HH vs HL	43648	dicarboxylic acid metabolic process	0.0024407	0.018376	38	4	-	Y
HH vs HL	19216	regulation of lipid metabolic process	0.0024786	0.018601	91	6	-	-
HH vs HL	51050	positive regulation of transport	0.0025034	0.018727	229	10	-	Y
HH vs HL	9966	regulation of signal transduction	0.0025644	0.019122	524	17	Y	-
HH vs HL	32870	cellular response to hormone stimulus	0.0026187	0.019465	92	6	-	Y
HH vs HL	9628	response to abiotic stimulus	0.0026682	0.01977	270	11	-	-
HH vs HL	32846	positive regulation of homeostatic process	0.0026879	0.019829	39	4	-	Y
HH vs HL	6665	sphingolipid metabolic process	0.0027087	0.019829	64	5	-	-
HH vs HL	44275	cellular carbohydrate catabolic process	0.0027087	0.019829	64	5	Y	-
HH vs HL	10629	negative regulation of gene expression	0.0027101	0.019829	482	16	-	-
HH vs HL	51252	regulation of RNA metabolic process	0.0027779	0.020261	1211	31	-	-
HH vs HL	33674	positive regulation of kinase activity	0.0028077	0.020415	159	8	-	-
HH vs HL	23051	regulation of signaling process	0.0028793	0.02087	530	17	Y	-
HH vs HL	45807	positive regulation of endocytosis	0.0029517	0.021198	40	4	-	-
HH vs HL	55088	lipid homeostasis	0.0029517	0.021198	40	4	Y	-
HH vs HL	60349	bone morphogenesis	0.0029517	0.021198	40	4	-	Y
HH vs HL	71495	cellular response to endogenous stimulus	0.0030749	0.02188	95	6	-	Y
HH vs HL	51272	positive regulation of cellular component movement	0.0030749	0.02188	95	6	-	Y
HH vs HL	2253	activation of immune response	0.0030749	0.02188	95	6	Y	-
HH vs HL	8016	regulation of heart contraction	0.0030988	0.021984	66	5	-	-
HH vs HL	71466	cellular response to xenobiotic stimulus	0.0031386	0.022064	20	3	-	-
HH vs HL	6805	xenobiotic metabolic process	0.0031386	0.022064	20	3	-	-
HH vs HL	19439	aromatic compound catabolic process	0.0031386	0.022064	20	3	-	-
HH vs HL	1944	vasculature development	0.0031548	0.022112	276	11	-	-
HH vs HL	42787	protein ubiquitination involved in ubiquitin-dependent protein catabolic process	0.0032199	0.022192	6	2	-	-
HH vs HL	6089	lactate metabolic process	0.0032199	0.022192	6	2	-	-
HH vs HL	6101	citrate metabolic process	0.0032199	0.022192	6	2	-	-
HH vs HL	6534	cysteine metabolic process	0.0032199	0.022192	6	2	-	-
HH vs HL	16338	calcium-independent cell-cell adhesion	0.0032199	0.022192	6	2	-	Y
HH vs HL	42552	myelination	0.0032327	0.022192	41	4	-	Y
HH vs HL	6641	triglyceride metabolic process	0.0032327	0.022192	41	4	-	-
HH vs HL	6643	membrane lipid metabolic process	0.0033084	0.022644	67	5	-	-
HH vs HL	31327	negative regulation of cellular biosynthetic process	0.0033743	0.023018	493	16	-	-
HH vs HL	51347	positive regulation of transferase activity	0.0033925	0.023018	164	8	-	-
HH vs HL	6874	cellular calcium ion homeostasis	0.0033925	0.023018	164	8	-	Y
HH vs HL	9636	response to toxin	0.0035314	0.023617	42	4	-	-
HH vs HL	34284	response to monosaccharide stimulus	0.0035314	0.023617	42	4	-	-
HH vs HL	9746	response to hexose stimulus	0.0035314	0.023617	42	4	-	-
HH vs HL	9749	response to glucose stimulus	0.0035314	0.023617	42	4	-	-
HH vs HL	48477	oogenesis	0.0035314	0.023617	42	4	-	Y
HH vs HL	6508	proteolysis	0.0036061	0.023979	542	17	-	Y
HH vs HL	7154	cell communication	0.0036061	0.023979	542	17	-	Y
HH vs HL	51247	positive regulation of protein metabolic process	0.0036513	0.02421	166	8	Y	-
HH vs HL	30005	cellular di-, tri-valent inorganic cation homeostasis	0.0036619	0.024212	203	9	-	-
HH vs HL	10648	negative regulation of cell communication	0.00371	0.024461	242	10	-	-
HH vs HL	43065	positive regulation of apoptosis	0.0038099	0.025049	283	11	Y	-
HH vs HL	9890	negative regulation of biosynthetic process	0.0038629	0.025326	500	16	-	-
HH vs HL	45595	regulation of cell differentiation	0.0038797	0.025365	546	17	-	-
HH vs HL	55074	calcium ion homeostasis	0.003925	0.025556	168	8	-	Y
HH vs HL	80134	regulation of response to stress	0.0039308	0.025556	244	10	-	-
HH vs HL	6725	cellular aromatic compound metabolic process	0.0039659	0.025641	133	7	-	-
HH vs HL	48511	rhythmic process	0.0039659	0.025641	133	7	-	Y
HH vs HL	45934	negative regulation of nucleobase, nucleoside, nucleotide and nucleic acid metabolic process	0.0040246	0.025949	457	15	-	Y
HH vs HL	186	activation of MAPKK activity	0.004147	0.026536	22	3	-	-
HH vs HL	9069	serine family amino acid metabolic process	0.004147	0.026536	22	3	-	Y
HH vs HL	42445	hormone metabolic process	0.004162	0.026536	101	6	Y	-
HH vs HL	8366	axon ensheathment	0.0041839	0.026536	44	4	-	Y
HH vs HL	8652	cellular amino acid biosynthetic process	0.0041839	0.026536	44	4	-	Y
HH vs HL	7272	ensheathment of neurons	0.0041839	0.026536	44	4	-	Y
HH vs HL	45944	positive regulation of transcription from RNA polymerase II promoter	0.004231	0.026762	415	14	-	-
HH vs HL	34220	ion transmembrane transport	0.0042676	0.026921	329	12	-	-
HH vs HL	90208	positive regulation of triglyceride metabolic process	0.0044633	0.027632	7	2	-	-
HH vs HL	45953	negative regulation of natural killer cell mediated cytotoxicity	0.0044633	0.027632	7	2	-	Y
HH vs HL	42178	xenobiotic catabolic process	0.0044633	0.027632	7	2	-	-
HH vs HL	46321	positive regulation of fatty acid oxidation	0.0044633	0.027632	7	2	Y	-
HH vs HL	6563	L-serine metabolic process	0.0044633	0.027632	7	2	-	-
HH vs HL	2716	negative regulation of natural killer cell mediated immunity	0.0044633	0.027632	7	2	-	Y
HH vs HL	19377	glycolipid catabolic process	0.0044633	0.027632	7	2	-	-
HH vs HL	42176	regulation of protein catabolic process	0.0045387	0.027877	45	4	-	Y
HH vs HL	9743	response to carbohydrate stimulus	0.0045387	0.027877	45	4	-	-
HH vs HL	6518	peptide metabolic process	0.0045387	0.027877	45	4	-	-
HH vs HL	32844	regulation of homeostatic process	0.0045806	0.028061	103	6	-	Y
HH vs HL	44085	cellular component biogenesis	0.0046861	0.028632	651	19	-	-
HH vs HL	38	very long-chain fatty acid metabolic process	0.0047167	0.028744	23	3	-	-
HH vs HL	51172	negative regulation of nitrogen compound metabolic process	0.0048035	0.029196	466	15	-	Y
HH vs HL	1558	regulation of cell growth	0.0048497	0.0294	138	7	-	-
HH vs HL	51704	multi-organism process	0.004899	0.029555	378	13	-	-
HH vs HL	51494	negative regulation of cytoskeleton organization	0.0049132	0.029555	46	4	-	Y
HH vs HL	6720	isoprenoid metabolic process	0.0049132	0.029555	46	4	-	-
HH vs HL	51270	regulation of cellular component movement	0.0050096	0.030013	175	8	-	Y
HH vs HL	51049	regulation of transport	0.005015	0.030013	514	16	-	Y
HH vs HL	55066	di-, tri-valent inorganic cation homeostasis	0.0053127	0.031343	215	9	-	-
HH vs HL	6040	amino sugar metabolic process	0.0053313	0.031343	24	3	-	Y
HH vs HL	34976	response to endoplasmic reticulum stress	0.0053313	0.031343	24	3	-	Y
HH vs HL	6637	acyl-CoA metabolic process	0.0053313	0.031343	24	3	-	-
HH vs HL	6695	cholesterol biosynthetic process	0.0053313	0.031343	24	3	-	Y
HH vs HL	35383	thioester metabolic process	0.0053313	0.031343	24	3	-	-
HH vs HL	6776	vitamin A metabolic process	0.0053313	0.031343	24	3	-	-
HH vs HL	45892	negative regulation of transcription, DNA-dependent	0.0055146	0.03234	340	12	-	-
HH vs HL	31399	regulation of protein modification process	0.0056363	0.03297	217	9	Y	-
HH vs HL	6639	acylglycerol metabolic process	0.0057232	0.033229	48	4	-	-
HH vs HL	19882	antigen processing and presentation	0.0057232	0.033229	48	4	-	Y
HH vs HL	48660	regulation of smooth muscle cell proliferation	0.0057232	0.033229	48	4	-	-
HH vs HL	1573	ganglioside metabolic process	0.0058923	0.033591	8	2	-	Y
HH vs HL	71285	cellular response to lithium ion	0.0058923	0.033591	8	2	-	Y
HH vs HL	31109	microtubule polymerization or depolymerization	0.0058923	0.033591	8	2	-	Y
HH vs HL	6750	glutathione biosynthetic process	0.0058923	0.033591	8	2	-	Y
HH vs HL	31397	negative regulation of protein ubiquitination	0.0058923	0.033591	8	2	-	Y
HH vs HL	19432	triglyceride biosynthetic process	0.0058923	0.033591	8	2	-	Y
HH vs HL	48484	enteric nervous system development	0.0058923	0.033591	8	2	-	Y
HH vs HL	51253	negative regulation of RNA metabolic process	0.0059007	0.033591	343	12	-	-
HH vs HL	51707	response to other organism	0.0059371	0.033716	259	10	-	-
HH vs HL	9267	cellular response to starvation	0.0059918	0.033889	25	3	Y	-
HH vs HL	10038	response to metal ion	0.0059966	0.033889	77	5	-	-
HH vs HL	10558	negative regulation of macromolecule biosynthetic process	0.0062547	0.035262	480	15	-	-
HH vs HL	48585	negative regulation of response to stimulus	0.0065697	0.036949	111	6	-	Y
HH vs HL	6638	neutral lipid metabolic process	0.0066176	0.037039	50	4	-	-
HH vs HL	6662	glycerol ether metabolic process	0.0066176	0.037039	50	4	-	-
HH vs HL	45596	negative regulation of cell differentiation	0.006699	0.037381	223	9	-	-
HH vs HL	51128	regulation of cellular component organization	0.0067106	0.037381	438	14	-	-
HH vs HL	6200	ATP catabolic process	0.0074098	0.040247	81	5	-	Y
HH vs HL	1523	retinoid metabolic process	0.007454	0.040247	27	3	-	-
HH vs HL	6919	activation of caspase activity	0.007454	0.040247	27	3	-	-
HH vs HL	60350	endochondral bone morphogenesis	0.007454	0.040247	27	3	-	Y
HH vs HL	7618	mating	0.007454	0.040247	27	3	-	Y
HH vs HL	16101	diterpenoid metabolic process	0.007454	0.040247	27	3	-	-
HH vs HL	51129	negative regulation of cellular component organization	0.0074565	0.040247	114	6	-	Y
HH vs HL	90207	regulation of triglyceride metabolic process	0.0075011	0.040247	9	2	Y	-
HH vs HL	45723	positive regulation of fatty acid biosynthetic process	0.0075011	0.040247	9	2	-	-
HH vs HL	45824	negative regulation of innate immune response	0.0075011	0.040247	9	2	-	Y
HH vs HL	9435	NAD biosynthetic process	0.0075011	0.040247	9	2	-	Y
HH vs HL	34105	positive regulation of tissue remodeling	0.0075011	0.040247	9	2	-	Y
HH vs HL	71241	cellular response to inorganic substance	0.0075011	0.040247	9	2	-	Y
HH vs HL	42572	retinol metabolic process	0.0075011	0.040247	9	2	-	-
HH vs HL	71248	cellular response to metal ion	0.0075011	0.040247	9	2	-	Y
HH vs HL	10765	positive regulation of sodium ion transport	0.0075011	0.040247	9	2	-	Y
HH vs HL	18904	organic ether metabolic process	0.0076	0.040675	52	4	-	-
HH vs HL	51130	positive regulation of cellular component organization	0.0076156	0.040675	188	8	-	Y
HH vs HL	32270	positive regulation of cellular protein metabolic process	0.0078381	0.041768	151	7	Y	-
HH vs HL	6007	glucose catabolic process	0.0081253	0.043199	53	4	-	-
HH vs HL	42594	response to starvation	0.0082571	0.043701	28	3	Y	-
HH vs HL	6721	terpenoid metabolic process	0.0082571	0.043701	28	3	-	-
HH vs HL	30334	regulation of cell migration	0.0083969	0.04434	153	7	-	Y
HH vs HL	187	activation of MAPK activity	0.0086738	0.045563	54	4	-	-
HH vs HL	19320	hexose catabolic process	0.0086738	0.045563	54	4	-	-
HH vs HL	10817	regulation of hormone levels	0.008687	0.045563	154	7	Y	-
HH vs HL	9887	organ morphogenesis	0.008898	0.046565	644	18	-	-
HH vs HL	226	microtubule cytoskeleton organization	0.0090398	0.047201	85	5	-	-
HH vs HL	9110	vitamin biosynthetic process	0.0091091	0.047457	29	3	-	-
HH vs HL	46365	monosaccharide catabolic process	0.0092459	0.047624	55	4	-	-
HH vs HL	45932	negative regulation of muscle contraction	0.0092841	0.047624	10	2	-	-
HH vs HL	9070	serine family amino acid biosynthetic process	0.0092841	0.047624	10	2	-	Y
HH vs HL	50872	white fat cell differentiation	0.0092841	0.047624	10	2	-	Y
HH vs HL	43043	peptide biosynthetic process	0.0092841	0.047624	10	2	-	Y
HH vs HL	6957	complement activation, alternative pathway	0.0092841	0.047624	10	2	-	-
HH vs HL	19359	nicotinamide nucleotide biosynthetic process	0.0092841	0.047624	10	2	-	-
HH vs HL	6633	fatty acid biosynthetic process	0.0094829	0.048538	86	5	Y	-
HH vs HL	8104	protein localization	0.0095407	0.048726	748	20	-	-
HH vs HL	22607	cellular component assembly	0.0096039	0.048942	552	16	-	-
HH vs HL	40008	regulation of growth	0.0096948	0.049298	322	11	-	-
HH vs LH	10273	detoxification of copper ion	0.00031076	0.017087	3	1	-	Y
HH vs LH	7263	nitric oxide mediated signal transduction	0.00062146	0.017087	6	1	-	Y
HH vs LH	6882	cellular zinc ion homeostasis	0.0009321	0.017087	9	1	-	Y
HH vs LH	55069	zinc ion homeostasis	0.0010356	0.017087	10	1	-	Y
HH vs LH	48384	retinoic acid receptor signaling pathway	0.0011391	0.017087	11	1	-	Y
HH vs LH	46688	response to copper ion	0.0011391	0.017087	11	1	-	Y
HH vs LH	42573	retinoic acid metabolic process	0.0017601	0.01863	17	1	-	-
HH vs LH	7140	male meiosis	0.0022774	0.01863	22	1	-	Y
HH vs LH	6776	vitamin A metabolic process	0.0024843	0.01863	24	1	-	-
HH vs LH	1709	cell fate determination	0.0027945	0.01863	27	1	-	Y
HH vs LH	9954	proximal/distal pattern formation	0.0027945	0.01863	27	1	-	Y
HH vs LH	16101	diterpenoid metabolic process	0.0027945	0.01863	27	1	-	-
HH vs LH	1523	retinoid metabolic process	0.0027945	0.01863	27	1	-	-
HH vs LH	6721	terpenoid metabolic process	0.0028979	0.01863	28	1	-	-
HH vs LH	30522	intracellular receptor mediated signaling pathway	0.0032081	0.019209	31	1	-	-
HH vs LH	6775	fat-soluble vitamin metabolic process	0.0034148	0.019209	33	1	Y	-
HH vs LH	9636	response to toxin	0.0043448	0.022538	42	1	-	-
HH vs LH	19748	secondary metabolic process	0.004758	0.022538	46	1	-	-
HH vs LH	6720	isoprenoid metabolic process	0.004758	0.022538	46	1	-	-
HH vs LH	65008	regulation of biological quality	0.0059946	0.026976	1315	2	Y	-
HH vs LH	34754	cellular hormone metabolic process	0.0064094	0.027469	62	1	Y	-
HH vs LH	6766	vitamin metabolic process	0.0074405	0.030439	72	1	Y	-
HH vs LH	10038	response to metal ion	0.0079559	0.031132	77	1	-	-
HH vs LH	7126	meiosis	0.010015	0.03236	97	1	-	Y
HH vs LH	51327	M phase of meiotic cell cycle	0.010015	0.03236	97	1	-	Y
HH vs LH	51321	meiotic cell cycle	0.010118	0.03236	98	1	-	Y
HH vs LH	35113	embryonic appendage morphogenesis	0.010221	0.03236	99	1	-	Y
HH vs LH	30326	embryonic limb morphogenesis	0.010221	0.03236	99	1	-	Y
HH vs LH	42445	hormone metabolic process	0.010427	0.03236	101	1	Y	-
HH vs LH	35107	appendage morphogenesis	0.01238	0.034885	120	1	-	Y
HH vs LH	35108	limb morphogenesis	0.01238	0.034885	120	1	-	Y
HH vs LH	60173	limb development	0.012791	0.034885	124	1	-	Y
HH vs LH	48736	appendage development	0.012791	0.034885	124	1	-	Y
HH vs LH	10035	response to inorganic substance	0.01351	0.035762	131	1	-	-
HH vs LH	10817	regulation of hormone levels	0.015869	0.040186	154	1	Y	-
HH vs LH	45165	cell fate commitment	0.016074	0.040186	156	1	-	Y
HH vs LH	6875	cellular metal ion homeostasis	0.018225	0.044331	177	1	-	-
HH vs LH	55065	metal ion homeostasis	0.018839	0.044619	183	1	-	-
HH vs LH	30005	cellular di-, tri-valent inorganic cation homeostasis	0.020883	0.048192	203	1	-	-
HH vs LH	55066	di-, tri-valent inorganic cation homeostasis	0.022109	0.049745	215	1	-	-
HL vs LH	8152	metabolic process	2.3794e-39	6.3649e-36	6466	268	Y	-
HL vs LH	9987	cellular process	4.0043e-37	5.3558e-34	8916	321	Y	-
HL vs LH	44281	small molecule metabolic process	3.0127e-30	2.6863e-27	1346	99	Y	-
HL vs LH	6629	lipid metabolic process	1.5255e-24	1.0202e-21	702	64	Y	-
HL vs LH	44237	cellular metabolic process	1.1148e-23	5.9643e-21	5368	206	Y	-
HL vs LH	44238	primary metabolic process	1.6141e-23	7.1963e-21	5583	211	Y	-
HL vs LH	32787	monocarboxylic acid metabolic process	8.0894e-22	3.0913e-19	296	40	Y	-
HL vs LH	42180	cellular ketone metabolic process	5.9113e-20	1.9766e-17	531	50	Y	-
HL vs LH	43436	oxoacid metabolic process	1.0758e-19	2.8379e-17	517	49	Y	-
HL vs LH	19752	carboxylic acid metabolic process	1.0758e-19	2.8379e-17	517	49	Y	-
HL vs LH	6082	organic acid metabolic process	1.167e-19	2.8379e-17	518	49	Y	-
HL vs LH	55114	oxidation reduction	2.3129e-19	5.1559e-17	638	54	Y	-
HL vs LH	9056	catabolic process	9.625e-19	1.9805e-16	829	61	Y	-
HL vs LH	44255	cellular lipid metabolic process	2.7627e-18	5.2787e-16	493	46	Y	-
HL vs LH	50896	response to stimulus	9.7839e-17	1.7448e-14	2532	113	Y	-
HL vs LH	6631	fatty acid metabolic process	4.7253e-16	7.9e-14	200	28	Y	-
HL vs LH	44248	cellular catabolic process	9.2441e-15	1.4546e-12	635	47	Y	-
HL vs LH	6732	coenzyme metabolic process	5.6574e-14	8.4076e-12	171	24	Y	-
HL vs LH	6810	transport	8.6317e-14	1.2153e-11	2326	100	Y	-
HL vs LH	51234	establishment of localization	1.4211e-13	1.9007e-11	2345	100	Y	-
HL vs LH	51186	cofactor metabolic process	5.491e-13	6.9945e-11	207	25	Y	-
HL vs LH	51179	localization	1.3801e-12	1.678e-10	2653	106	Y	-
HL vs LH	6066	alcohol metabolic process	3.362e-12	3.9102e-10	370	32	Y	-
HL vs LH	48518	positive regulation of biological process	7.6933e-11	8.5749e-09	1852	79	Y	-
HL vs LH	8202	steroid metabolic process	1.3569e-10	1.4519e-08	167	20	Y	-
HL vs LH	42221	response to chemical stimulus	1.9366e-10	1.9924e-08	1086	55	Y	-
HL vs LH	2376	immune system process	2.1077e-10	2.0882e-08	700	42	-	-
HL vs LH	44282	small molecule catabolic process	3.4205e-09	3.2678e-07	358	27	Y	-
HL vs LH	6950	response to stress	3.56e-09	3.2838e-07	1244	57	Y	-
HL vs LH	44283	small molecule biosynthetic process	4.8103e-09	4.2892e-07	414	29	Y	-
HL vs LH	2682	regulation of immune system process	7.7534e-09	6.6905e-07	372	27	Y	-
HL vs LH	50790	regulation of catalytic activity	1.3804e-08	1.1539e-06	746	40	Y	-
HL vs LH	6575	cellular amino acid derivative metabolic process	1.5343e-08	1.2437e-06	157	17	Y	-
HL vs LH	6766	vitamin metabolic process	1.5953e-08	1.2551e-06	72	12	Y	-
HL vs LH	65007	biological regulation	3.0064e-08	2.2977e-06	7122	198	Y	-
HL vs LH	48583	regulation of response to stimulus	4.6563e-08	3.4599e-06	432	28	Y	-
HL vs LH	55085	transmembrane transport	5.011e-08	3.6228e-06	721	38	Y	-
HL vs LH	46942	carboxylic acid transport	6.2316e-08	4.3867e-06	133	15	Y	-
HL vs LH	15849	organic acid transport	6.8916e-08	4.7269e-06	134	15	Y	-
HL vs LH	6959	humoral immune response	7.4081e-08	4.9542e-06	53	10	Y	-
HL vs LH	10646	regulation of cell communication	1.5227e-07	9.7598e-06	880	42	Y	-
HL vs LH	48522	positive regulation of cellular process	1.5376e-07	9.7598e-06	1639	64	Y	-
HL vs LH	6955	immune response	1.6028e-07	9.7598e-06	351	24	-	-
HL vs LH	8203	cholesterol metabolic process	1.6053e-07	9.7598e-06	72	11	Y	-
HL vs LH	2526	acute inflammatory response	1.8569e-07	1.1038e-05	73	11	-	-
HL vs LH	2455	humoral immune response mediated by circulating immunoglobulin	1.9418e-07	1.1292e-05	33	8	Y	-
HL vs LH	23034	intracellular signaling pathway	2.1889e-07	1.2458e-05	892	42	Y	-
HL vs LH	6952	defense response	2.4212e-07	1.3352e-05	440	27	-	-
HL vs LH	2541	activation of plasma proteins involved in acute inflammatory response	2.4956e-07	1.3352e-05	34	8	-	-
HL vs LH	6956	complement activation	2.4956e-07	1.3352e-05	34	8	-	-
HL vs LH	65009	regulation of molecular function	3.0853e-07	1.6183e-05	871	41	Y	-
HL vs LH	2253	activation of immune response	3.7638e-07	1.9362e-05	95	12	Y	-
HL vs LH	6855	drug transmembrane transport	3.8525e-07	1.9444e-05	16	6	-	-
HL vs LH	16125	sterol metabolic process	4.2393e-07	2.1e-05	79	11	-	-
HL vs LH	8610	lipid biosynthetic process	4.9262e-07	2.3959e-05	295	21	Y	-
HL vs LH	6869	lipid transport	5.0706e-07	2.4221e-05	116	13	Y	-
HL vs LH	6790	sulfur metabolic process	7.3757e-07	3.3769e-05	101	12	Y	-
HL vs LH	9966	regulation of signal transduction	7.3907e-07	3.3769e-05	524	29	Y	-
HL vs LH	45087	innate immune response	7.5134e-07	3.3769e-05	120	13	-	-
HL vs LH	65008	regulation of biological quality	7.5744e-07	3.3769e-05	1315	53	Y	-
HL vs LH	6519	cellular amino acid and derivative metabolic process	8.0356e-07	3.5238e-05	304	21	Y	-
HL vs LH	23051	regulation of signaling process	9.2972e-07	4.0113e-05	530	29	Y	-
HL vs LH	10876	lipid localization	1.0956e-06	4.6519e-05	124	13	Y	-
HL vs LH	51338	regulation of transferase activity	1.1272e-06	4.7113e-05	235	18	Y	-
HL vs LH	55086	nucleobase, nucleoside and nucleotide metabolic process	1.3387e-06	5.5094e-05	395	24	-	-
HL vs LH	50873	brown fat cell differentiation	1.5236e-06	6.0829e-05	30	7	Y	-
HL vs LH	6749	glutathione metabolic process	1.5236e-06	6.0829e-05	30	7	-	-
HL vs LH	50778	positive regulation of immune response	1.6092e-06	6.2978e-05	149	14	-	-
HL vs LH	45859	regulation of protein kinase activity	1.6373e-06	6.2978e-05	217	17	Y	-
HL vs LH	48513	organ development	1.648e-06	6.2978e-05	1681	62	Y	-
HL vs LH	5975	carbohydrate metabolic process	2.1131e-06	7.9613e-05	434	25	Y	-
HL vs LH	16064	immunoglobulin mediated immune response	2.1932e-06	8.1484e-05	59	9	Y	-
HL vs LH	44262	cellular carbohydrate metabolic process	2.452e-06	8.985e-05	326	21	Y	-
HL vs LH	51605	protein maturation by peptide bond cleavage	2.5356e-06	9.1658e-05	60	9	-	-
HL vs LH	48584	positive regulation of response to stimulus	2.8502e-06	0.00010089	226	17	-	-
HL vs LH	32502	developmental process	2.9191e-06	0.00010089	2855	91	Y	-
HL vs LH	19724	B cell mediated immunity	2.9229e-06	0.00010089	61	9	Y	-
HL vs LH	19538	protein metabolic process	2.9418e-06	0.00010089	2135	73	Y	-
HL vs LH	43549	regulation of kinase activity	3.0257e-06	0.00010245	227	17	Y	-
HL vs LH	2250	adaptive immune response	3.4611e-06	0.0001143	79	10	Y	-
HL vs LH	2460	adaptive immune response based on somatic recombination of immune receptors built from immunoglobulin superfamily domains	3.4611e-06	0.0001143	79	10	Y	-
HL vs LH	9117	nucleotide metabolic process	3.6594e-06	0.00011794	362	22	-	-
HL vs LH	6753	nucleoside phosphate metabolic process	3.6594e-06	0.00011794	362	22	-	-
HL vs LH	15893	drug transport	4.3182e-06	0.00013751	23	6	-	-
HL vs LH	35466	regulation of signaling pathway	4.782e-06	0.00015049	671	32	-	-
HL vs LH	48519	negative regulation of biological process	4.8539e-06	0.00015098	1625	59	Y	-
HL vs LH	51246	regulation of protein metabolic process	4.9152e-06	0.00015113	426	24	Y	-
HL vs LH	42325	regulation of phosphorylation	5.9013e-06	0.00017939	373	22	Y	-
HL vs LH	43085	positive regulation of catalytic activity	6.3501e-06	0.00019086	319	20	-	-
HL vs LH	9108	coenzyme biosynthetic process	6.4904e-06	0.00019291	67	9	-	-
HL vs LH	2684	positive regulation of immune system process	6.74e-06	0.00019813	241	17	-	-
HL vs LH	50789	regulation of biological process	7.2373e-06	0.00021043	6695	177	Y	-
HL vs LH	46483	heterocycle metabolic process	7.3414e-06	0.00021116	407	23	-	-
HL vs LH	42592	homeostatic process	7.7202e-06	0.0002197	687	32	Y	-
HL vs LH	6767	water-soluble vitamin metabolic process	8.24e-06	0.00023202	38	7	-	-
HL vs LH	2252	immune effector process	8.3747e-06	0.00023213	127	12	-	-
HL vs LH	33036	macromolecule localization	8.4175e-06	0.00023213	891	38	Y	-
HL vs LH	46394	carboxylic acid biosynthetic process	9.1836e-06	0.00024814	150	13	Y	-
HL vs LH	16053	organic acid biosynthetic process	9.1836e-06	0.00024814	150	13	Y	-
HL vs LH	5996	monosaccharide metabolic process	9.3729e-06	0.00025072	197	15	Y	-
HL vs LH	51239	regulation of multicellular organismal process	1.0238e-05	0.00026873	1074	43	Y	-
HL vs LH	16485	protein processing	1.0247e-05	0.00026873	89	10	Y	-
HL vs LH	8284	positive regulation of cell proliferation	1.0531e-05	0.00027349	387	22	-	-
HL vs LH	51174	regulation of phosphorus metabolic process	1.0962e-05	0.00027928	388	22	Y	-
HL vs LH	19220	regulation of phosphate metabolic process	1.0962e-05	0.00027928	388	22	Y	-
HL vs LH	6958	complement activation, classical pathway	1.1842e-05	0.00029884	27	6	Y	-
HL vs LH	2443	leukocyte mediated immunity	1.2504e-05	0.0003097	91	10	-	-
HL vs LH	19216	regulation of lipid metabolic process	1.2504e-05	0.0003097	91	10	-	-
HL vs LH	2449	lymphocyte mediated immunity	1.3273e-05	0.00032278	73	9	Y	-
HL vs LH	6694	steroid biosynthetic process	1.3273e-05	0.00032278	73	9	Y	-
HL vs LH	6725	cellular aromatic compound metabolic process	1.343e-05	0.00032364	133	12	-	-
HL vs LH	6084	acetyl-CoA metabolic process	1.3948e-05	0.00033313	41	7	Y	-
HL vs LH	165	MAPKKK cascade	1.5625e-05	0.00036987	135	12	-	-
HL vs LH	15718	monocarboxylic acid transport	1.6455e-05	0.00038611	42	7	Y	-
HL vs LH	51604	protein maturation	1.6688e-05	0.00038817	94	10	-	-
HL vs LH	9058	biosynthetic process	1.8165e-05	0.00041889	2782	86	Y	-
HL vs LH	9605	response to external stimulus	1.9893e-05	0.00045483	345	20	-	-
HL vs LH	16042	lipid catabolic process	2.2533e-05	0.00051081	140	12	-	-
HL vs LH	51716	cellular response to stimulus	2.4639e-05	0.00055386	695	31	Y	-
HL vs LH	48731	system development	2.4863e-05	0.00055424	2152	70	Y	-
HL vs LH	44093	positive regulation of molecular function	2.6256e-05	0.00057668	381	21	-	-
HL vs LH	6518	peptide metabolic process	2.6301e-05	0.00057668	45	7	-	-
HL vs LH	48856	anatomical structure development	2.8294e-05	0.00061025	2363	75	Y	-
HL vs LH	6957	complement activation, alternative pathway	2.8469e-05	0.00061025	10	4	-	-
HL vs LH	44249	cellular biosynthetic process	2.8516e-05	0.00061025	2692	83	Y	-
HL vs LH	19322	pentose biosynthetic process	2.9967e-05	0.00063621	4	3	Y	-
HL vs LH	45444	fat cell differentiation	3.2255e-05	0.00067938	63	8	Y	-
HL vs LH	19318	hexose metabolic process	3.2809e-05	0.00068566	169	13	Y	-
HL vs LH	44270	cellular nitrogen compound catabolic process	3.3579e-05	0.00069631	194	14	-	-
HL vs LH	32268	regulation of cellular protein metabolic process	3.4966e-05	0.0007195	359	20	Y	-
HL vs LH	50776	regulation of immune response	3.6307e-05	0.00074139	221	15	-	-
HL vs LH	31347	regulation of defense response	3.9127e-05	0.00079292	148	12	-	-
HL vs LH	34440	lipid oxidation	4.008e-05	0.00080011	33	6	-	Y
HL vs LH	19395	fatty acid oxidation	4.008e-05	0.00080011	33	6	-	Y
HL vs LH	44242	cellular lipid catabolic process	4.0613e-05	0.00080475	65	8	-	Y
HL vs LH	48523	negative regulation of cellular process	4.2712e-05	0.00084011	1441	51	Y	-
HL vs LH	19222	regulation of metabolic process	4.3033e-05	0.00084024	2933	88	Y	-
HL vs LH	6954	inflammatory response	4.462e-05	0.00085914	225	15	-	-
HL vs LH	45860	positive regulation of protein kinase activity	4.4643e-05	0.00085914	150	12	-	-
HL vs LH	1676	long-chain fatty acid metabolic process	4.566e-05	0.00087243	21	5	-	-
HL vs LH	19217	regulation of fatty acid metabolic process	4.7863e-05	0.00090804	34	6	-	-
HL vs LH	9894	regulation of catabolic process	5.0046e-05	0.00094277	176	13	-	-
HL vs LH	8219	cell death	5.3047e-05	0.0009878	525	25	-	Y
HL vs LH	15711	organic anion transport	5.3175e-05	0.0009878	50	7	Y	-
HL vs LH	70887	cellular response to chemical stimulus	5.9878e-05	0.0011046	258	16	Y	-
HL vs LH	10941	regulation of cell death	6.161e-05	0.0011288	662	29	Y	-
HL vs LH	10883	regulation of lipid storage	6.5031e-05	0.0011754	12	4	-	-
HL vs LH	15721	bile acid and bile salt transport	6.5031e-05	0.0011754	12	4	-	-
HL vs LH	16265	death	7.3794e-05	0.0013164	536	25	-	Y
HL vs LH	6677	glycosylceramide metabolic process	7.3819e-05	0.0013164	5	3	-	-
HL vs LH	10942	positive regulation of cell death	7.7811e-05	0.0013759	292	17	Y	-
HL vs LH	33674	positive regulation of kinase activity	7.8624e-05	0.0013759	159	12	-	-
HL vs LH	6672	ceramide metabolic process	7.8696e-05	0.0013759	37	6	-	-
HL vs LH	44267	cellular protein metabolic process	7.9561e-05	0.001382	1672	56	Y	-
HL vs LH	42981	regulation of apoptosis	8.399e-05	0.0014495	640	28	Y	-
HL vs LH	51188	cofactor biosynthetic process	8.5355e-05	0.0014636	92	9	-	-
HL vs LH	7275	multicellular organismal development	9.1815e-05	0.0015527	2659	80	Y	-
HL vs LH	46496	nicotinamide nucleotide metabolic process	9.1907e-05	0.0015527	38	6	-	-
HL vs LH	51181	cofactor transport	9.2471e-05	0.0015527	13	4	-	-
HL vs LH	45926	negative regulation of growth	9.2874e-05	0.0015527	93	9	-	-
HL vs LH	44271	cellular nitrogen compound biosynthetic process	9.5682e-05	0.0015898	297	17	Y	-
HL vs LH	34655	nucleobase, nucleoside, nucleotide and nucleic acid catabolic process	9.8154e-05	0.0016108	188	13	-	-
HL vs LH	34656	nucleobase, nucleoside and nucleotide catabolic process	9.8154e-05	0.0016108	188	13	-	-
HL vs LH	51347	positive regulation of transferase activity	0.00010574	0.0017227	164	12	-	-
HL vs LH	43067	regulation of programmed cell death	0.00010626	0.0017227	649	28	Y	-
HL vs LH	80134	regulation of response to stress	0.00011124	0.0017926	244	15	-	-
HL vs LH	31399	regulation of protein modification process	0.00011257	0.0018032	217	14	Y	-
HL vs LH	30154	cell differentiation	0.00011718	0.0018657	1697	56	Y	-
HL vs LH	48869	cellular developmental process	0.00012314	0.0019448	1740	57	Y	-
HL vs LH	55088	lipid homeostasis	0.0001236	0.0019448	40	6	Y	-
HL vs LH	46649	lymphocyte activation	0.00014159	0.0022018	195	13	-	-
HL vs LH	46519	sphingoid metabolic process	0.00014239	0.0022018	41	6	-	-
HL vs LH	19362	pyridine nucleotide metabolic process	0.00014239	0.0022018	41	6	-	-
HL vs LH	10884	positive regulation of lipid storage	0.00014547	0.0022236	6	3	-	-
HL vs LH	19530	taurine metabolic process	0.00014547	0.0022236	6	3	-	-
HL vs LH	50727	regulation of inflammatory response	0.00015063	0.0022826	99	9	-	Y
HL vs LH	23014	signal transmission via phosphorylation event	0.00015189	0.0022826	251	15	-	-
HL vs LH	7243	intracellular protein kinase cascade	0.00015189	0.0022826	251	15	-	-
HL vs LH	42127	regulation of cell proliferation	0.0001632	0.0024281	666	28	Y	-
HL vs LH	10565	regulation of cellular ketone metabolic process	0.00016338	0.0024281	42	6	-	-
HL vs LH	30097	hemopoiesis	0.00017292	0.0025557	254	15	-	-
HL vs LH	16310	phosphorylation	0.00017552	0.0025797	774	31	-	-
HL vs LH	1525	angiogenesis	0.00017711	0.0025889	148	11	Y	-
HL vs LH	46700	heterocycle catabolic process	0.00018195	0.0026452	200	13	-	-
HL vs LH	42632	cholesterol homeostasis	0.0001968	0.0028245	28	5	-	-
HL vs LH	55092	sterol homeostasis	0.0001968	0.0028245	28	5	-	-
HL vs LH	43068	positive regulation of programmed cell death	0.00019745	0.0028245	286	16	Y	-
HL vs LH	1775	cell activation	0.00021361	0.0030394	259	15	-	-
HL vs LH	48534	hemopoietic or lymphoid organ development	0.00022211	0.0031436	289	16	-	-
HL vs LH	42304	regulation of fatty acid biosynthetic process	0.00022457	0.0031617	16	4	Y	-
HL vs LH	51240	positive regulation of multicellular organismal process	0.00024179	0.0033858	262	15	-	-
HL vs LH	9991	response to extracellular stimulus	0.00024597	0.0033858	129	10	-	-
HL vs LH	45321	leukocyte activation	0.00024671	0.0033858	234	14	-	-
HL vs LH	40008	regulation of growth	0.00025018	0.0033858	322	17	-	-
HL vs LH	70328	triglyceride homeostasis	0.00025084	0.0033858	7	3	-	-
HL vs LH	70391	response to lipoteichoic acid	0.00025084	0.0033858	7	3	-	Y
HL vs LH	42178	xenobiotic catabolic process	0.00025084	0.0033858	7	3	-	-
HL vs LH	71223	cellular response to lipoteichoic acid	0.00025084	0.0033858	7	3	-	Y
HL vs LH	9057	macromolecule catabolic process	0.00025188	0.0033858	263	15	Y	-
HL vs LH	9607	response to biotic stimulus	0.00025938	0.0034692	323	17	-	-
HL vs LH	31323	regulation of cellular metabolic process	0.00026223	0.0034898	2748	80	Y	-
HL vs LH	6468	protein amino acid phosphorylation	0.00032491	0.0043027	625	26	-	-
HL vs LH	43170	macromolecule metabolic process	0.00035821	0.0047203	4401	117	Y	-
HL vs LH	2520	immune system development	0.0003624	0.004729	302	16	-	-
HL vs LH	45923	positive regulation of fatty acid metabolic process	0.00036594	0.004729	18	4	Y	-
HL vs LH	46632	alpha-beta T cell differentiation	0.00036594	0.004729	18	4	-	-
HL vs LH	51180	vitamin transport	0.00036594	0.004729	18	4	-	-
HL vs LH	9062	fatty acid catabolic process	0.0003779	0.0048601	32	5	-	Y
HL vs LH	10886	positive regulation of cholesterol storage	0.00038734	0.004934	2	2	-	Y
HL vs LH	10984	regulation of lipoprotein particle clearance	0.00038734	0.004934	2	2	-	-
HL vs LH	10033	response to organic substance	0.00039293	0.0049815	668	27	Y	-
HL vs LH	9437	carnitine metabolic process	0.00039548	0.0049901	8	3	-	Y
HL vs LH	30258	lipid modification	0.00041635	0.0052288	69	7	-	Y
HL vs LH	6775	fat-soluble vitamin metabolic process	0.00043823	0.0054774	33	5	Y	-
HL vs LH	80090	regulation of primary metabolic process	0.00044024	0.0054774	2624	76	Y	-
HL vs LH	10627	regulation of intracellular protein kinase cascade	0.00045453	0.0056291	192	12	-	-
HL vs LH	51247	positive regulation of protein metabolic process	0.00047603	0.0058681	166	11	Y	-
HL vs LH	6733	oxidoreduction coenzyme metabolic process	0.00048301	0.0058998	51	6	-	-
HL vs LH	7623	circadian rhythm	0.00048301	0.0058998	51	6	-	-
HL vs LH	46364	monosaccharide biosynthetic process	0.00050553	0.0060805	34	5	-	Y
HL vs LH	6915	apoptosis	0.00050594	0.0060805	472	21	-	Y
HL vs LH	46395	carboxylic acid catabolic process	0.0005069	0.0060805	93	8	-	Y
HL vs LH	16054	organic acid catabolic process	0.0005069	0.0060805	93	8	-	Y
HL vs LH	44106	cellular amine metabolic process	0.00054099	0.0064604	253	14	Y	-
HL vs LH	43065	positive regulation of apoptosis	0.00054484	0.0064775	283	15	Y	-
HL vs LH	35556	intracellular signal transduction	0.00056035	0.0065888	613	25	-	-
HL vs LH	71466	cellular response to xenobiotic stimulus	0.00056159	0.0065888	20	4	-	-
HL vs LH	6805	xenobiotic metabolic process	0.00056159	0.0065888	20	4	-	-
HL vs LH	90207	regulation of triglyceride metabolic process	0.00058454	0.0067984	9	3	Y	-
HL vs LH	6577	betaine metabolic process	0.00058454	0.0067984	9	3	-	Y
HL vs LH	45595	regulation of cell differentiation	0.00059479	0.0068877	546	23	-	-
HL vs LH	32101	regulation of response to external stimulus	0.00061058	0.0070401	171	11	-	Y
HL vs LH	12501	programmed cell death	0.0006279	0.0072087	480	21	-	Y
HL vs LH	187	activation of MAPK activity	0.00065908	0.0075162	54	6	-	-
HL vs LH	71436	sodium ion export	0.00066311	0.0075162	36	5	-	-
HL vs LH	43900	regulation of multi-organism process	0.00066311	0.0075162	36	5	-	Y
HL vs LH	42110	T cell activation	0.00067193	0.007584	121	9	-	-
HL vs LH	6664	glycolipid metabolic process	0.00068298	0.0076763	21	4	-	-
HL vs LH	9261	ribonucleotide catabolic process	0.00073157	0.0081881	148	10	-	-
HL vs LH	6793	phosphorus metabolic process	0.00075943	0.0084294	957	34	-	-
HL vs LH	6796	phosphate metabolic process	0.00075943	0.0084294	957	34	-	-
HL vs LH	43405	regulation of MAP kinase activity	0.00076911	0.0085015	99	8	-	Y
HL vs LH	9166	nucleotide catabolic process	0.00081245	0.0088045	177	11	-	-
HL vs LH	186	activation of MAPKK activity	0.00082183	0.0088045	22	4	-	-
HL vs LH	42446	hormone biosynthetic process	0.00082183	0.0088045	22	4	-	-
HL vs LH	6635	fatty acid beta-oxidation	0.00082183	0.0088045	22	4	-	Y
HL vs LH	19674	NAD metabolic process	0.00082183	0.0088045	22	4	-	-
HL vs LH	45932	negative regulation of muscle contraction	0.00082285	0.0088045	10	3	-	-
HL vs LH	6085	acetyl-CoA biosynthetic process	0.00082285	0.0088045	10	3	-	-
HL vs LH	19359	nicotinamide nucleotide biosynthetic process	0.00082285	0.0088045	10	3	-	-
HL vs LH	32270	positive regulation of cellular protein metabolic process	0.00085408	0.0091022	151	10	Y	-
HL vs LH	43687	post-translational protein modification	0.00091914	0.0097382	1006	35	-	-
HL vs LH	44265	cellular macromolecule catabolic process	0.00092104	0.0097382	208	12	Y	-
HL vs LH	30217	T cell differentiation	0.0009451	0.0099533	79	7	-	-
HL vs LH	50793	regulation of developmental process	0.00097155	0.010116	783	29	-	-
HL vs LH	9410	response to xenobiotic stimulus	0.00097947	0.010116	23	4	-	-
HL vs LH	46631	alpha-beta T cell activation	0.00097947	0.010116	23	4	-	-
HL vs LH	19835	cytolysis	0.00097947	0.010116	23	4	-	Y
HL vs LH	48538	thymus development	0.00097947	0.010116	23	4	-	Y
HL vs LH	50794	regulation of cellular process	0.0010004	0.010292	6372	157	Y	-
HL vs LH	9308	amine metabolic process	0.0010656	0.010882	334	16	Y	-
HL vs LH	43412	macromolecule modification	0.0010658	0.010882	1249	41	Y	-
HL vs LH	48878	chemical homeostasis	0.0010843	0.011028	467	20	Y	-
HL vs LH	6013	mannose metabolic process	0.0011149	0.011196	11	3	-	Y
HL vs LH	320	re-entry into mitotic cell cycle	0.0011468	0.011196	3	2	-	Y
HL vs LH	9051	pentose-phosphate shunt, oxidative branch	0.0011468	0.011196	3	2	-	-
HL vs LH	45988	negative regulation of striated muscle contraction	0.0011468	0.011196	3	2	-	Y
HL vs LH	46477	glycosylceramide catabolic process	0.0011468	0.011196	3	2	-	Y
HL vs LH	34381	lipoprotein particle clearance	0.0011468	0.011196	3	2	-	-
HL vs LH	10744	positive regulation of macrophage derived foam cell differentiation	0.0011468	0.011196	3	2	-	Y
HL vs LH	6702	androgen biosynthetic process	0.0011468	0.011196	3	2	-	-
HL vs LH	10885	regulation of cholesterol storage	0.0011468	0.011196	3	2	-	Y
HL vs LH	44091	membrane biogenesis	0.0011468	0.011196	3	2	-	Y
HL vs LH	7403	glial cell fate determination	0.0011468	0.011196	3	2	-	Y
HL vs LH	9611	response to wounding	0.0011539	0.011224	369	17	-	-
HL vs LH	6811	ion transport	0.0011766	0.011403	719	27	-	-
HL vs LH	6641	triglyceride metabolic process	0.0012159	0.011742	41	5	-	-
HL vs LH	9893	positive regulation of metabolic process	0.0012455	0.011984	909	32	Y	-
HL vs LH	34637	cellular carbohydrate biosynthetic process	0.001262	0.01208	61	6	-	-
HL vs LH	43086	negative regulation of catalytic activity	0.0012652	0.01208	159	10	Y	-
HL vs LH	6807	nitrogen compound metabolic process	0.001269	0.01208	3030	83	Y	-
HL vs LH	6814	sodium ion transport	0.0013162	0.012486	133	9	-	-
HL vs LH	45834	positive regulation of lipid metabolic process	0.0013581	0.012661	42	5	Y	-
HL vs LH	46890	regulation of lipid biosynthetic process	0.0013581	0.012661	42	5	-	-
HL vs LH	2263	cell activation involved in immune response	0.0013581	0.012661	42	5	-	Y
HL vs LH	2366	leukocyte activation involved in immune response	0.0013581	0.012661	42	5	-	Y
HL vs LH	9653	anatomical structure morphogenesis	0.0013584	0.012661	1186	39	Y	-
HL vs LH	34754	cellular hormone metabolic process	0.0013743	0.012677	62	6	Y	-
HL vs LH	6184	GTP catabolic process	0.0013743	0.012677	62	6	-	-
HL vs LH	51348	negative regulation of transferase activity	0.0013743	0.012677	62	6	-	-
HL vs LH	43408	regulation of MAPKKK cascade	0.0013869	0.012749	134	9	-	-
HL vs LH	48514	blood vessel morphogenesis	0.0014324	0.013105	219	12	Y	-
HL vs LH	31667	response to nutrient levels	0.0014392	0.013105	109	8	Y	-
HL vs LH	6576	cellular biogenic amine metabolic process	0.0014548	0.013105	85	7	-	-
HL vs LH	6195	purine nucleotide catabolic process	0.0014558	0.013105	162	10	-	-
HL vs LH	6464	protein modification process	0.0014646	0.013105	1191	39	-	-
HL vs LH	90181	regulation of cholesterol metabolic process	0.0014649	0.013105	12	3	-	-
HL vs LH	2286	T cell activation involved in immune response	0.0014649	0.013105	12	3	-	-
HL vs LH	6942	regulation of striated muscle contraction	0.0014649	0.013105	12	3	-	-
HL vs LH	31325	positive regulation of cellular metabolic process	0.0014837	0.01323	843	30	-	-
HL vs LH	6633	fatty acid biosynthetic process	0.0015574	0.01384	86	7	Y	-
HL vs LH	9259	ribonucleotide metabolic process	0.0016066	0.014231	222	12	-	-
HL vs LH	6665	sphingolipid metabolic process	0.0016217	0.014317	64	6	-	-
HL vs LH	6986	response to unfolded protein	0.0016789	0.014773	44	5	Y	-
HL vs LH	1558	regulation of cell growth	0.0017009	0.014918	138	9	-	-
HL vs LH	44092	negative regulation of molecular function	0.0017735	0.015503	195	11	Y	-
HL vs LH	31401	positive regulation of protein modification process	0.001811	0.01578	113	8	-	Y
HL vs LH	46165	alcohol biosynthetic process	0.0018586	0.016101	45	5	-	-
HL vs LH	10604	positive regulation of macromolecule metabolic process	0.0018679	0.016101	818	29	Y	-
HL vs LH	46320	regulation of fatty acid oxidation	0.0018766	0.016101	13	3	-	-
HL vs LH	46486	glycerolipid metabolic process	0.001878	0.016101	140	9	-	-
HL vs LH	6006	glucose metabolic process	0.001878	0.016101	140	9	Y	-
HL vs LH	8016	regulation of heart contraction	0.0019015	0.016251	66	6	-	-
HL vs LH	34641	cellular nitrogen compound metabolic process	0.0019649	0.016739	2945	80	Y	-
HL vs LH	6643	membrane lipid metabolic process	0.0020544	0.017391	67	6	-	-
HL vs LH	32147	activation of protein kinase activity	0.0020544	0.017391	67	6	-	Y
HL vs LH	9207	purine ribonucleoside triphosphate catabolic process	0.0020694	0.017391	142	9	-	-
HL vs LH	6820	anion transport	0.0020694	0.017391	142	9	-	-
HL vs LH	34404	nucleobase, nucleoside and nucleotide biosynthetic process	0.0020804	0.017391	170	10	-	Y
HL vs LH	34654	nucleobase, nucleoside, nucleotide and nucleic acid biosynthetic process	0.0020804	0.017391	170	10	-	Y
HL vs LH	42594	response to starvation	0.0020953	0.017461	28	4	Y	-
HL vs LH	42493	response to drug	0.0021366	0.01775	116	8	-	-
HL vs LH	9203	ribonucleoside triphosphate catabolic process	0.0021708	0.017978	143	9	-	-
HL vs LH	32847	regulation of cellular pH reduction	0.0022637	0.018349	4	2	-	-
HL vs LH	32849	positive regulation of cellular pH reduction	0.0022637	0.018349	4	2	-	-
HL vs LH	33539	fatty acid beta-oxidation using acyl-CoA dehydrogenase	0.0022637	0.018349	4	2	-	Y
HL vs LH	42093	T-helper cell differentiation	0.0022637	0.018349	4	2	-	-
HL vs LH	2294	CD4-positive, alpha-beta T cell differentiation involved in immune response	0.0022637	0.018349	4	2	-	-
HL vs LH	32020	ISG15-protein conjugation	0.0022637	0.018349	4	2	-	-
HL vs LH	15884	folic acid transport	0.0022637	0.018349	4	2	-	-
HL vs LH	31329	regulation of cellular catabolic process	0.0022762	0.018395	144	9	-	-
HL vs LH	6835	dicarboxylic acid transport	0.0023536	0.018907	14	3	-	-
HL vs LH	19363	pyridine nucleotide biosynthetic process	0.0023536	0.018907	14	3	-	-
HL vs LH	9146	purine nucleoside triphosphate catabolic process	0.0023855	0.018996	145	9	-	-
HL vs LH	9110	vitamin biosynthetic process	0.0023931	0.018996	29	4	-	-
HL vs LH	50830	defense response to Gram-positive bacterium	0.0023931	0.018996	29	4	-	Y
HL vs LH	6953	acute-phase response	0.0023931	0.018996	29	4	-	-
HL vs LH	1932	regulation of protein amino acid phosphorylation	0.002465	0.019509	174	10	-	-
HL vs LH	15031	protein transport	0.0024757	0.019528	646	24	-	-
HL vs LH	6639	acylglycerol metabolic process	0.0024821	0.019528	48	5	-	-
HL vs LH	9154	purine ribonucleotide catabolic process	0.002499	0.019603	146	9	-	-
HL vs LH	71216	cellular response to biotic stimulus	0.0027201	0.021275	49	5	-	-
HL vs LH	9143	nucleoside triphosphate catabolic process	0.0027387	0.021359	148	9	-	-
HL vs LH	2791	regulation of peptide secretion	0.0027604	0.021403	71	6	-	Y
HL vs LH	90087	regulation of peptide transport	0.0027604	0.021403	71	6	-	Y
HL vs LH	45184	establishment of protein localization	0.002784	0.021524	652	24	-	-
HL vs LH	45833	negative regulation of lipid metabolic process	0.0028993	0.022228	15	3	-	Y
HL vs LH	19321	pentose metabolic process	0.0028993	0.022228	15	3	-	-
HL vs LH	6163	purine nucleotide metabolic process	0.0029	0.022228	270	13	-	-
HL vs LH	46039	GTP metabolic process	0.0029622	0.022474	72	6	-	-
HL vs LH	43406	positive regulation of MAP kinase activity	0.0029622	0.022474	72	6	-	Y
HL vs LH	34097	response to cytokine stimulus	0.0029741	0.022474	50	5	-	Y
HL vs LH	6638	neutral lipid metabolic process	0.0029741	0.022474	50	5	-	-
HL vs LH	6662	glycerol ether metabolic process	0.0029741	0.022474	50	5	-	-
HL vs LH	60070	canonical Wnt receptor signaling pathway	0.0030736	0.02316	31	4	-	Y
HL vs LH	51093	negative regulation of developmental process	0.0030885	0.023207	272	13	-	-
HL vs LH	31668	cellular response to extracellular stimulus	0.0032449	0.024314	51	5	-	-
HL vs LH	10648	negative regulation of cell communication	0.0032679	0.024418	242	12	-	-
HL vs LH	30001	metal ion transport	0.0032988	0.02458	443	18	-	-
HL vs LH	43410	positive regulation of MAPKKK cascade	0.0033986	0.025254	74	6	-	Y
HL vs LH	45776	negative regulation of blood pressure	0.0034587	0.025558	32	4	-	Y
HL vs LH	32680	regulation of tumor necrosis factor production	0.0034587	0.025558	32	4	-	Y
HL vs LH	45453	bone resorption	0.0035165	0.025681	16	3	-	Y
HL vs LH	9409	response to cold	0.0035165	0.025681	16	3	-	-
HL vs LH	50994	regulation of lipid catabolic process	0.0035165	0.025681	16	3	-	-
HL vs LH	15909	long-chain fatty acid transport	0.0035165	0.025681	16	3	-	-
HL vs LH	71496	cellular response to external stimulus	0.003533	0.025681	52	5	-	-
HL vs LH	18904	organic ether metabolic process	0.003533	0.025681	52	5	-	-
HL vs LH	9967	positive regulation of signal transduction	0.0035687	0.025871	154	9	-	Y
HL vs LH	51704	multi-organism process	0.003679	0.026007	378	16	-	-
HL vs LH	70339	response to bacterial lipopeptide	0.0037236	0.026007	5	2	-	-
HL vs LH	42088	T-helper 1 type immune response	0.0037236	0.026007	5	2	-	-
HL vs LH	46514	ceramide catabolic process	0.0037236	0.026007	5	2	-	Y
HL vs LH	46521	sphingoid catabolic process	0.0037236	0.026007	5	2	-	Y
HL vs LH	71221	cellular response to bacterial lipopeptide	0.0037236	0.026007	5	2	-	-
HL vs LH	71220	cellular response to bacterial lipoprotein	0.0037236	0.026007	5	2	-	-
HL vs LH	2292	T cell differentiation involved in immune response	0.0037236	0.026007	5	2	-	-
HL vs LH	2293	alpha-beta T cell differentiation involved in immune response	0.0037236	0.026007	5	2	-	-
HL vs LH	10743	regulation of macrophage derived foam cell differentiation	0.0037236	0.026007	5	2	-	Y
HL vs LH	10866	regulation of triglyceride biosynthetic process	0.0037236	0.026007	5	2	-	-
HL vs LH	10889	regulation of sequestering of triglyceride	0.0037236	0.026007	5	2	-	-
HL vs LH	15722	canalicular bile acid transport	0.0037236	0.026007	5	2	-	-
HL vs LH	32493	response to bacterial lipoprotein	0.0037236	0.026007	5	2	-	-
HL vs LH	16192	vesicle-mediated transport	0.0038269	0.026659	485	19	-	-
HL vs LH	8217	regulation of blood pressure	0.0038775	0.026856	101	7	-	Y
HL vs LH	42445	hormone metabolic process	0.0038775	0.026856	101	7	Y	-
HL vs LH	23056	positive regulation of signaling process	0.0038854	0.026856	156	9	-	Y
HL vs LH	8104	protein localization	0.0039896	0.027505	747	26	-	-
HL vs LH	9150	purine ribonucleotide metabolic process	0.0041777	0.028716	218	11	-	-
HL vs LH	6687	glycosphingolipid metabolic process	0.0042081	0.028716	17	3	-	-
HL vs LH	19438	aromatic compound biosynthetic process	0.0042081	0.028716	17	3	-	Y
HL vs LH	48821	erythrocyte development	0.0042081	0.028716	17	3	-	Y
HL vs LH	50728	negative regulation of inflammatory response	0.0048077	0.032641	35	4	-	Y
HL vs LH	19218	regulation of steroid metabolic process	0.0048077	0.032641	35	4	-	Y
HL vs LH	32102	negative regulation of response to external stimulus	0.0048703	0.032983	56	5	-	Y
HL vs LH	22414	reproductive process	0.0048936	0.033057	607	22	-	-
HL vs LH	45596	negative regulation of cell differentiation	0.0049442	0.033315	223	11	-	-
HL vs LH	2285	lymphocyte activation involved in immune response	0.0049765	0.033364	18	3	-	-
HL vs LH	32760	positive regulation of tumor necrosis factor production	0.0049765	0.033364	18	3	-	Y
HL vs LH	3	reproduction	0.0051775	0.034624	610	22	-	-
HL vs LH	10001	glial cell differentiation	0.0052539	0.034961	57	5	-	Y
HL vs LH	6469	negative regulation of protein kinase activity	0.0052539	0.034961	57	5	-	-
HL vs LH	19725	cellular homeostasis	0.0052786	0.035038	428	17	Y	-
HL vs LH	60255	regulation of macromolecule metabolic process	0.0052977	0.035078	2526	68	Y	-
HL vs LH	9165	nucleotide biosynthetic process	0.0053775	0.035518	164	9	-	Y
HL vs LH	45717	negative regulation of fatty acid biosynthetic process	0.0055126	0.035705	6	2	-	Y
HL vs LH	55117	regulation of cardiac muscle contraction	0.0055126	0.035705	6	2	-	-
HL vs LH	6089	lactate metabolic process	0.0055126	0.035705	6	2	-	-
HL vs LH	6101	citrate metabolic process	0.0055126	0.035705	6	2	-	-
HL vs LH	2287	alpha-beta T cell activation involved in immune response	0.0055126	0.035705	6	2	-	-
HL vs LH	43268	positive regulation of potassium ion transport	0.0055126	0.035705	6	2	-	-
HL vs LH	6534	cysteine metabolic process	0.0055126	0.035705	6	2	-	-
HL vs LH	90080	positive regulation of MAPKKK cascade by fibroblast growth factor receptor signaling pathway	0.0055126	0.035705	6	2	-	Y
HL vs LH	51707	response to other organism	0.005586	0.036051	259	12	-	-
HL vs LH	10740	positive regulation of intracellular protein kinase cascade	0.0055929	0.036051	108	7	-	Y
HL vs LH	45637	regulation of myeloid cell differentiation	0.0056583	0.036385	58	5	-	Y
HL vs LH	51336	regulation of hydrolase activity	0.005755	0.036829	260	12	Y	-
HL vs LH	10647	positive regulation of cell communication	0.005755	0.036829	260	12	-	Y
HL vs LH	43903	regulation of symbiosis, encompassing mutualism through parasitism	0.005824	0.03683	19	3	-	Y
HL vs LH	44126	regulation of growth of symbiont in host	0.005824	0.03683	19	3	-	Y
HL vs LH	44130	negative regulation of growth of symbiont in host	0.005824	0.03683	19	3	-	Y
HL vs LH	44144	modulation of growth of symbiont involved in interaction with host	0.005824	0.03683	19	3	-	Y
HL vs LH	44146	negative regulation of growth of symbiont involved in interaction with host	0.005824	0.03683	19	3	-	Y
HL vs LH	22610	biological adhesion	0.0058677	0.036932	542	20	-	-
HL vs LH	7155	cell adhesion	0.0058677	0.036932	542	20	-	-
HL vs LH	6865	amino acid transport	0.0059745	0.037487	83	6	-	-
HL vs LH	6812	cation transport	0.0059839	0.037487	543	20	-	Y
HL vs LH	34220	ion transmembrane transport	0.0060737	0.037938	329	14	-	-
HL vs LH	33673	negative regulation of kinase activity	0.0060842	0.037938	59	5	-	-
HL vs LH	48646	anatomical structure formation involved in morphogenesis	0.0061226	0.038025	399	16	-	-
HL vs LH	9205	purine ribonucleoside triphosphate metabolic process	0.0061266	0.038025	198	10	-	-
HL vs LH	9199	ribonucleoside triphosphate metabolic process	0.0063407	0.039263	199	10	-	-
HL vs LH	33077	T cell differentiation in the thymus	0.0064711	0.039977	38	4	-	Y
HL vs LH	1568	blood vessel development	0.0066618	0.041061	265	12	-	-
HL vs LH	16052	carbohydrate catabolic process	0.0066998	0.0412	85	6	Y	-
HL vs LH	46849	bone remodeling	0.0067527	0.041335	20	3	-	Y
HL vs LH	19439	aromatic compound catabolic process	0.0067527	0.041335	20	3	-	-
HL vs LH	42742	defense response to bacterium	0.0067984	0.04152	112	7	-	Y
HL vs LH	50679	positive regulation of epithelial cell proliferation	0.0071004	0.043265	39	4	-	Y
HL vs LH	51345	positive regulation of hydrolase activity	0.0071278	0.043334	113	7	-	-
HL vs LH	16337	cell-cell adhesion	0.0072789	0.044152	172	9	-	-
HL vs LH	23036	initiation of signal transduction	0.007487	0.044982	87	6	-	-
HL vs LH	23038	signal initiation by diffusible mediator	0.007487	0.044982	87	6	-	-
HL vs LH	23049	signal initiation by protein/peptide mediator	0.007487	0.044982	87	6	-	-
HL vs LH	19221	cytokine-mediated signaling pathway	0.007487	0.044982	87	6	-	-
HL vs LH	9144	purine nucleoside triphosphate metabolic process	0.0074999	0.044982	204	10	-	-
HL vs LH	90208	positive regulation of triglyceride metabolic process	0.0076173	0.045081	7	2	-	-
HL vs LH	45188	regulation of circadian sleep/wake cycle, non-REM sleep	0.0076173	0.045081	7	2	-	Y
HL vs LH	46321	positive regulation of fatty acid oxidation	0.0076173	0.045081	7	2	Y	-
HL vs LH	50996	positive regulation of lipid catabolic process	0.0076173	0.045081	7	2	-	Y
HL vs LH	6563	L-serine metabolic process	0.0076173	0.045081	7	2	-	-
HL vs LH	19377	glycolipid catabolic process	0.0076173	0.045081	7	2	-	-
HL vs LH	42312	regulation of vasodilation	0.0077643	0.045573	21	3	-	-
HL vs LH	50848	regulation of calcium-mediated signaling	0.0077643	0.045573	21	3	-	Y
HL vs LH	43901	negative regulation of multi-organism process	0.0077643	0.045573	21	3	-	Y
HL vs LH	45807	positive regulation of endocytosis	0.0077688	0.045573	40	4	-	-
HL vs LH	30098	lymphocyte differentiation	0.0078217	0.045708	115	7	-	-
HL vs LH	51259	protein oligomerization	0.0078259	0.045708	174	9	-	Y
HL vs LH	2521	leukocyte differentiation	0.007878	0.045912	144	8	-	-
HL vs LH	16051	carbohydrate biosynthetic process	0.0079046	0.045967	88	6	-	-
HL vs LH	48732	gland development	0.0080068	0.04646	206	10	-	-
HL vs LH	6357	regulation of transcription from RNA polymerase II promoter	0.0080512	0.046617	673	23	-	-
HL vs LH	51726	regulation of cell cycle	0.0081678	0.04719	239	11	-	-
HL vs LH	32879	regulation of localization	0.0084643	0.048767	676	23	-	-
HL vs LH	46888	negative regulation of hormone secretion	0.0084772	0.048767	41	4	-	Y
HL vs LH	50796	regulation of insulin secretion	0.0085556	0.049007	64	5	-	Y
HL vs LH	44275	cellular carbohydrate catabolic process	0.0085556	0.049007	64	5	Y	-
LL vs HH	8152	metabolic process	2.2386e-33	5.0905e-30	6461	191	Y	-
LL vs HH	9987	cellular process	2.5169e-29	2.8617e-26	8912	222	Y	-
LL vs HH	44238	primary metabolic process	1.6774e-23	1.2715e-20	5579	157	Y	-
LL vs HH	6629	lipid metabolic process	1.8102e-22	1.0291e-19	702	50	Y	-
LL vs HH	44237	cellular metabolic process	6.2009e-22	2.6572e-19	5364	150	Y	-
LL vs HH	44281	small molecule metabolic process	7.0112e-22	2.6572e-19	1348	68	Y	-
LL vs HH	55114	oxidation reduction	2.403e-19	7.8062e-17	637	44	Y	-
LL vs HH	42180	cellular ketone metabolic process	2.4331e-17	6.916e-15	531	38	Y	-
LL vs HH	32787	monocarboxylic acid metabolic process	4.6212e-17	1.1676e-14	296	29	Y	-
LL vs HH	43436	oxoacid metabolic process	6.535e-17	1.3181e-14	517	37	Y	-
LL vs HH	19752	carboxylic acid metabolic process	6.535e-17	1.3181e-14	517	37	Y	-
LL vs HH	6082	organic acid metabolic process	6.9556e-17	1.3181e-14	518	37	Y	-
LL vs HH	44255	cellular lipid metabolic process	2.404e-14	4.2051e-12	494	33	Y	-
LL vs HH	6631	fatty acid metabolic process	2.5321e-12	4.1129e-10	200	20	Y	-
LL vs HH	50896	response to stimulus	1.0016e-10	1.5184e-08	2528	73	Y	-
LL vs HH	8202	steroid metabolic process	7.5863e-10	1.0782e-07	167	16	Y	-
LL vs HH	9058	biosynthetic process	2.727e-09	3.508e-07	2780	74	Y	-
LL vs HH	51234	establishment of localization	2.7768e-09	3.508e-07	2347	66	Y	-
LL vs HH	6810	transport	4.9594e-09	5.543e-07	2328	65	Y	-
LL vs HH	51179	localization	5.101e-09	5.543e-07	2655	71	Y	-
LL vs HH	6066	alcohol metabolic process	5.1189e-09	5.543e-07	371	22	Y	-
LL vs HH	65007	biological regulation	1.4805e-08	1.5303e-06	7117	142	Y	-
LL vs HH	5975	carbohydrate metabolic process	1.8771e-08	1.8559e-06	434	23	Y	-
LL vs HH	6950	response to stress	2.2741e-08	2.1547e-06	1243	42	Y	-
LL vs HH	6732	coenzyme metabolic process	6.5281e-08	5.9379e-06	171	14	Y	-
LL vs HH	44262	cellular carbohydrate metabolic process	7.5581e-08	6.6104e-06	326	19	Y	-
LL vs HH	8610	lipid biosynthetic process	8.4058e-08	7.0795e-06	295	18	Y	-
LL vs HH	32502	developmental process	8.947e-08	7.2663e-06	2851	71	Y	-
LL vs HH	42445	hormone metabolic process	9.3446e-08	7.3274e-06	101	11	Y	-
LL vs HH	44249	cellular biosynthetic process	1.0166e-07	7.7055e-06	2690	68	Y	-
LL vs HH	65008	regulation of biological quality	1.0748e-07	7.8839e-06	1315	42	Y	-
LL vs HH	34754	cellular hormone metabolic process	1.136e-07	8.0724e-06	62	9	Y	-
LL vs HH	9056	catabolic process	2.0931e-07	1.4424e-05	830	31	Y	-
LL vs HH	48856	anatomical structure development	2.461e-07	1.6459e-05	2360	61	Y	-
LL vs HH	23034	intracellular signaling pathway	3.1535e-07	2.0489e-05	891	32	Y	-
LL vs HH	51716	cellular response to stimulus	5.9899e-07	3.7836e-05	694	27	Y	-
LL vs HH	44260	cellular macromolecule metabolic process	6.2698e-07	3.8534e-05	3900	86	-	-
LL vs HH	51186	cofactor metabolic process	6.8284e-07	4.0863e-05	207	14	Y	-
LL vs HH	50790	regulation of catalytic activity	7.5045e-07	4.3757e-05	746	28	Y	-
LL vs HH	10817	regulation of hormone levels	9.6824e-07	5.5045e-05	154	12	Y	-
LL vs HH	9653	anatomical structure morphogenesis	1.1077e-06	6.1436e-05	1185	37	Y	-
LL vs HH	48731	system development	1.4029e-06	7.5957e-05	2148	55	Y	-
LL vs HH	48518	positive regulation of biological process	2.2369e-06	0.00011605	1850	49	Y	-
LL vs HH	5996	monosaccharide metabolic process	2.2454e-06	0.00011605	197	13	Y	-
LL vs HH	50789	regulation of biological process	2.3685e-06	0.00011969	6691	127	Y	-
LL vs HH	19318	hexose metabolic process	2.5794e-06	0.00012751	169	12	Y	-
LL vs HH	44283	small molecule biosynthetic process	2.7951e-06	0.00013524	414	19	Y	-
LL vs HH	9266	response to temperature stimulus	2.9992e-06	0.00014209	68	8	-	-
LL vs HH	43170	macromolecule metabolic process	4.0825e-06	0.00018946	4397	91	Y	-
LL vs HH	19222	regulation of metabolic process	4.6093e-06	0.00020963	2933	67	Y	-
LL vs HH	65009	regulation of molecular function	5.0363e-06	0.00022456	871	29	Y	-
LL vs HH	7275	multicellular organismal development	5.6898e-06	0.00024882	2656	62	Y	-
LL vs HH	32268	regulation of cellular protein metabolic process	6.1925e-06	0.00026569	359	17	Y	-
LL vs HH	48646	anatomical structure formation involved in morphogenesis	6.4597e-06	0.00027202	399	18	-	-
LL vs HH	42446	hormone biosynthetic process	8.2324e-06	0.00034037	22	5	-	-
LL vs HH	70887	cellular response to chemical stimulus	8.9535e-06	0.00036358	258	14	Y	-
LL vs HH	48513	organ development	9.7748e-06	0.00038782	1677	44	Y	-
LL vs HH	60255	regulation of macromolecule metabolic process	9.8916e-06	0.00038782	2527	59	Y	-
LL vs HH	71310	cellular response to organic substance	1.1586e-05	0.00044657	164	11	Y	-
LL vs HH	6807	nitrogen compound metabolic process	1.3281e-05	0.00050336	3029	67	Y	-
LL vs HH	42981	regulation of apoptosis	1.4505e-05	0.00054072	639	23	Y	-
LL vs HH	9628	response to abiotic stimulus	1.4935e-05	0.00054778	270	14	-	-
LL vs HH	42592	homeostatic process	1.5404e-05	0.00055603	687	24	Y	-
LL vs HH	16052	carbohydrate catabolic process	1.6094e-05	0.00057141	85	8	Y	-
LL vs HH	31323	regulation of cellular metabolic process	1.6333e-05	0.00057141	2748	62	Y	-
LL vs HH	6006	glucose metabolic process	1.6756e-05	0.00057734	140	10	Y	-
LL vs HH	43067	regulation of programmed cell death	1.8078e-05	0.00061115	648	23	Y	-
LL vs HH	42221	response to chemical stimulus	1.8275e-05	0.00061115	1083	32	Y	-
LL vs HH	50794	regulation of cellular process	2.1099e-05	0.00069535	6367	118	Y	-
LL vs HH	10941	regulation of cell death	2.465e-05	0.00080076	661	23	Y	-
LL vs HH	30154	cell differentiation	2.7663e-05	0.00088598	1695	43	Y	-
LL vs HH	46394	carboxylic acid biosynthetic process	3.0439e-05	0.00094819	150	10	Y	-
LL vs HH	16053	organic acid biosynthetic process	3.0439e-05	0.00094819	150	10	Y	-
LL vs HH	51789	response to protein stimulus	3.1102e-05	0.00095575	93	8	-	-
LL vs HH	10942	positive regulation of cell death	3.5453e-05	0.0010749	292	14	Y	-
LL vs HH	34641	cellular nitrogen compound metabolic process	3.6439e-05	0.0010903	2944	64	Y	-
LL vs HH	50873	brown fat cell differentiation	4.0873e-05	0.0012071	30	5	Y	-
LL vs HH	30521	androgen receptor signaling pathway	4.3308e-05	0.0012626	6	3	-	-
LL vs HH	48519	negative regulation of biological process	4.7905e-05	0.0013789	1624	41	Y	-
LL vs HH	6694	steroid biosynthetic process	4.8535e-05	0.0013796	73	7	Y	-
LL vs HH	48869	cellular developmental process	4.9379e-05	0.0013863	1738	43	Y	-
LL vs HH	48878	chemical homeostasis	5.1948e-05	0.0014406	467	18	Y	-
LL vs HH	51246	regulation of protein metabolic process	5.4673e-05	0.0014979	426	17	Y	-
LL vs HH	48522	positive regulation of cellular process	5.6375e-05	0.0015261	1636	41	Y	-
LL vs HH	80090	regulation of primary metabolic process	5.7363e-05	0.0015346	2625	58	Y	-
LL vs HH	2455	humoral immune response mediated by circulating immunoglobulin	6.5911e-05	0.0017228	33	5	Y	-
LL vs HH	6775	fat-soluble vitamin metabolic process	6.5911e-05	0.0017228	33	5	Y	-
LL vs HH	70328	triglyceride homeostasis	7.5052e-05	0.0019394	7	3	-	-
LL vs HH	44267	cellular protein metabolic process	8.9474e-05	0.0022861	1671	41	Y	-
LL vs HH	51239	regulation of multicellular organismal process	9.0673e-05	0.0022875	1073	30	Y	-
LL vs HH	43085	positive regulation of catalytic activity	9.154e-05	0.0022875	319	14	-	-
LL vs HH	43068	positive regulation of programmed cell death	0.00011453	0.0028308	286	13	Y	-
LL vs HH	6091	generation of precursor metabolites and energy	0.00014569	0.0035623	254	12	-	-
LL vs HH	6457	protein folding	0.0001587	0.0038391	117	8	-	-
LL vs HH	55088	lipid homeostasis	0.00016951	0.0039922	40	5	Y	-
LL vs HH	34383	low-density lipoprotein particle clearance	0.00017113	0.0039922	2	2	-	Y
LL vs HH	10984	regulation of lipoprotein particle clearance	0.00017113	0.0039922	2	2	-	-
LL vs HH	44093	positive regulation of molecular function	0.00017205	0.0039922	381	15	-	-
LL vs HH	44275	cellular carbohydrate catabolic process	0.00019187	0.0044073	64	6	Y	-
LL vs HH	9605	response to external stimulus	0.0002067	0.0047003	345	14	-	-
LL vs HH	6637	acyl-CoA metabolic process	0.00025021	0.005524	24	4	-	-
LL vs HH	35383	thioester metabolic process	0.00025021	0.005524	24	4	-	-
LL vs HH	6776	vitamin A metabolic process	0.00025021	0.005524	24	4	-	-
LL vs HH	6986	response to unfolded protein	0.00026803	0.0058606	44	5	Y	-
LL vs HH	19400	alditol metabolic process	0.0002948	0.0063432	25	4	-	-
LL vs HH	51338	regulation of transferase activity	0.00029568	0.0063432	235	11	Y	-
LL vs HH	8209	androgen metabolic process	0.00034027	0.0071645	11	3	-	Y
LL vs HH	40020	regulation of meiosis	0.00034027	0.0071645	11	3	-	-
LL vs HH	9887	organ morphogenesis	0.00036156	0.007543	643	20	-	-
LL vs HH	8203	cholesterol metabolic process	0.00036627	0.0075718	72	6	Y	-
LL vs HH	43065	positive regulation of apoptosis	0.00039128	0.008016	283	12	Y	-
LL vs HH	1523	retinoid metabolic process	0.00040063	0.0080623	27	4	-	-
LL vs HH	16101	diterpenoid metabolic process	0.00040063	0.0080623	27	4	-	-
LL vs HH	44085	cellular component biogenesis	0.00042272	0.0084322	651	20	-	-
LL vs HH	6942	regulation of striated muscle contraction	0.00044929	0.0087664	12	3	-	-
LL vs HH	42325	regulation of phosphorylation	0.0004533	0.0087664	373	14	Y	-
LL vs HH	6139	nucleobase, nucleoside, nucleotide and nucleic acid metabolic process	0.00045625	0.0087664	2716	56	-	-
LL vs HH	42632	cholesterol homeostasis	0.00046261	0.0087664	28	4	-	-
LL vs HH	55092	sterol homeostasis	0.00046261	0.0087664	28	4	-	-
LL vs HH	6721	terpenoid metabolic process	0.00046261	0.0087664	28	4	-	-
LL vs HH	10468	regulation of gene expression	0.00047439	0.0089135	2229	48	-	-
LL vs HH	9892	negative regulation of metabolic process	0.00048345	0.0089135	658	20	-	-
LL vs HH	9888	tissue development	0.00048347	0.0089135	708	21	-	-
LL vs HH	10605	negative regulation of macromolecule metabolic process	0.00048605	0.0089135	609	19	-	-
LL vs HH	15711	organic anion transport	0.00049041	0.0089215	50	5	Y	-
LL vs HH	34381	lipoprotein particle clearance	0.00050893	0.008956	3	2	-	-
LL vs HH	6059	hexitol metabolic process	0.00050893	0.008956	3	2	-	Y
LL vs HH	6702	androgen biosynthetic process	0.00050893	0.008956	3	2	-	-
LL vs HH	19401	alditol biosynthetic process	0.00050893	0.008956	3	2	-	Y
LL vs HH	9308	amine metabolic process	0.000512	0.008956	334	13	Y	-
LL vs HH	42127	regulation of cell proliferation	0.00053134	0.0092234	663	20	Y	-
LL vs HH	10033	response to organic substance	0.000562	0.0096818	666	20	Y	-
LL vs HH	19725	cellular homeostasis	0.00058544	0.01001	428	15	Y	-
LL vs HH	16125	sterol metabolic process	0.00060357	0.01018	79	6	-	-
LL vs HH	35295	tube development	0.00060436	0.01018	340	13	-	-
LL vs HH	19538	protein metabolic process	0.0006134	0.010256	2134	46	Y	-
LL vs HH	55085	transmembrane transport	0.00062153	0.010262	722	21	Y	-
LL vs HH	45859	regulation of protein kinase activity	0.00062275	0.010262	217	10	Y	-
LL vs HH	6007	glucose catabolic process	0.00064327	0.010449	53	5	-	-
LL vs HH	6959	humoral immune response	0.00064327	0.010449	53	5	Y	-
LL vs HH	51174	regulation of phosphorus metabolic process	0.00066713	0.010683	388	14	Y	-
LL vs HH	19220	regulation of phosphate metabolic process	0.00066713	0.010683	388	14	Y	-
LL vs HH	33554	cellular response to stress	0.00067478	0.01073	434	15	-	-
LL vs HH	30522	intracellular receptor mediated signaling pathway	0.00068925	0.010884	31	4	-	-
LL vs HH	19320	hexose catabolic process	0.00070138	0.011	54	5	-	-
LL vs HH	48523	negative regulation of cellular process	0.00071496	0.011136	1440	34	Y	-
LL vs HH	51445	regulation of meiotic cell cycle	0.00072904	0.011239	14	3	-	-
LL vs HH	6519	cellular amino acid and derivative metabolic process	0.00073623	0.011239	304	12	Y	-
LL vs HH	51345	positive regulation of hydrolase activity	0.00073639	0.011239	113	7	-	-
LL vs HH	9057	macromolecule catabolic process	0.00075763	0.011476	263	11	Y	-
LL vs HH	46365	monosaccharide catabolic process	0.00076333	0.011476	55	5	-	-
LL vs HH	33036	macromolecule localization	0.00076709	0.011476	891	24	Y	-
LL vs HH	1525	angiogenesis	0.00077267	0.011484	148	8	Y	-
LL vs HH	10556	regulation of macromolecule biosynthetic process	0.00083675	0.012356	2166	46	-	-
LL vs HH	6869	lipid transport	0.00085992	0.012616	116	7	Y	-
LL vs HH	43549	regulation of kinase activity	0.00087971	0.012823	227	10	Y	-
LL vs HH	52548	regulation of endopeptidase activity	0.00088942	0.012882	85	6	-	-
LL vs HH	9790	embryonic development	0.00089861	0.012933	692	20	-	Y
LL vs HH	9889	regulation of biosynthetic process	0.0009318	0.013326	2300	48	-	-
LL vs HH	6633	fatty acid biosynthetic process	0.00094575	0.013441	86	6	Y	-
LL vs HH	45454	cell redox homeostasis	0.00097377	0.013657	58	5	-	-
LL vs HH	43281	regulation of caspase activity	0.00097377	0.013657	58	5	-	-
LL vs HH	8629	induction of apoptosis by intracellular signals	0.00098497	0.013657	34	4	-	Y
LL vs HH	43280	positive regulation of caspase activity	0.00098497	0.013657	34	4	-	Y
LL vs HH	34375	high-density lipoprotein particle remodeling	0.001009	0.01374	4	2	-	Y
LL vs HH	6370	mRNA capping	0.001009	0.01374	4	2	-	-
LL vs HH	19322	pentose biosynthetic process	0.001009	0.01374	4	2	Y	-
LL vs HH	16064	immunoglobulin mediated immune response	0.0010527	0.014248	59	5	Y	-
LL vs HH	22607	cellular component assembly	0.001092	0.014637	552	17	-	-
LL vs HH	9409	response to cold	0.0011	0.014637	16	3	-	-
LL vs HH	42490	mechanoreceptor differentiation	0.0011007	0.014637	35	4	-	Y
LL vs HH	5976	polysaccharide metabolic process	0.0011313	0.014886	89	6	-	-
LL vs HH	6575	cellular amino acid derivative metabolic process	0.0011325	0.014886	157	8	Y	-
LL vs HH	44092	negative regulation of molecular function	0.0011394	0.014891	195	9	Y	-
LL vs HH	34637	cellular carbohydrate biosynthetic process	0.0012245	0.015821	61	5	-	-
LL vs HH	19724	B cell mediated immunity	0.0012245	0.015821	61	5	Y	-
LL vs HH	10876	lipid localization	0.0012703	0.016292	124	7	Y	-
LL vs HH	43062	extracellular structure organization	0.0012784	0.016292	160	8	-	-
LL vs HH	10604	positive regulation of macromolecule metabolic process	0.0012824	0.016292	818	22	Y	-
LL vs HH	42573	retinoic acid metabolic process	0.0013228	0.016619	17	3	-	-
LL vs HH	60048	cardiac muscle contraction	0.0013228	0.016619	17	3	-	Y
LL vs HH	31326	regulation of cellular biosynthetic process	0.0013343	0.016671	2278	47	-	-
LL vs HH	16043	cellular component organization	0.001394	0.017322	1976	42	-	-
LL vs HH	45444	fat cell differentiation	0.0014163	0.017503	63	5	Y	-
LL vs HH	48732	gland development	0.0015573	0.018968	204	9	-	-
LL vs HH	45923	positive regulation of fatty acid metabolic process	0.001572	0.018968	18	3	Y	-
LL vs HH	30518	steroid hormone receptor signaling pathway	0.001572	0.018968	18	3	-	-
LL vs HH	7399	nervous system development	0.001575	0.018968	995	25	-	-
LL vs HH	2253	activation of immune response	0.0015849	0.018968	95	6	Y	-
LL vs HH	52547	regulation of peptidase activity	0.0015849	0.018968	95	6	-	-
LL vs HH	51247	positive regulation of protein metabolic process	0.001615	0.019227	166	8	Y	-
LL vs HH	9452	RNA capping	0.0016671	0.019745	5	2	-	-
LL vs HH	46164	alcohol catabolic process	0.0017442	0.020445	66	5	-	-
LL vs HH	8016	regulation of heart contraction	0.0017442	0.020445	66	5	-	-
LL vs HH	32269	negative regulation of cellular protein metabolic process	0.0017632	0.020544	97	6	-	-
LL vs HH	48598	embryonic morphogenesis	0.0017707	0.020544	383	13	-	Y
LL vs HH	44248	cellular catabolic process	0.0019736	0.022645	635	18	Y	-
LL vs HH	44106	cellular amine metabolic process	0.0019741	0.022645	253	10	Y	-
LL vs HH	46942	carboxylic acid transport	0.0019828	0.022645	134	7	Y	-
LL vs HH	6084	acetyl-CoA metabolic process	0.0020016	0.022645	41	4	Y	-
LL vs HH	6096	glycolysis	0.0020016	0.022645	41	4	-	-
LL vs HH	15849	organic acid transport	0.0020683	0.023284	135	7	Y	-
LL vs HH	32501	multicellular organismal process	0.0020879	0.023388	4549	81	-	-
LL vs HH	9893	positive regulation of metabolic process	0.0021642	0.023899	908	23	Y	-
LL vs HH	6790	sulfur metabolic process	0.002165	0.023899	101	6	Y	-
LL vs HH	15980	energy derivation by oxidation of organic compounds	0.002165	0.023899	101	6	-	-
LL vs HH	45834	positive regulation of lipid metabolic process	0.0021897	0.023939	42	4	Y	-
LL vs HH	15718	monocarboxylic acid transport	0.0021897	0.023939	42	4	Y	-
LL vs HH	31399	regulation of protein modification process	0.0023695	0.025379	217	9	Y	-
LL vs HH	51336	regulation of hydrolase activity	0.0024064	0.025379	260	10	Y	-
LL vs HH	34645	cellular macromolecule biosynthetic process	0.0024273	0.025379	2098	43	-	-
LL vs HH	34367	macromolecular complex remodeling	0.0024791	0.025379	6	2	-	Y
LL vs HH	34368	protein-lipid complex remodeling	0.0024791	0.025379	6	2	-	Y
LL vs HH	34369	plasma lipoprotein particle remodeling	0.0024791	0.025379	6	2	-	Y
LL vs HH	42787	protein ubiquitination involved in ubiquitin-dependent protein catabolic process	0.0024791	0.025379	6	2	-	-
LL vs HH	51004	regulation of lipoprotein lipase activity	0.0024791	0.025379	6	2	-	Y
LL vs HH	55117	regulation of cardiac muscle contraction	0.0024791	0.025379	6	2	-	-
LL vs HH	43268	positive regulation of potassium ion transport	0.0024791	0.025379	6	2	-	-
LL vs HH	9066	aspartate family amino acid metabolic process	0.0024888	0.025379	21	3	-	Y
LL vs HH	42312	regulation of vasodilation	0.0024888	0.025379	21	3	-	-
LL vs HH	1676	long-chain fatty acid metabolic process	0.0024888	0.025379	21	3	-	-
LL vs HH	60047	heart contraction	0.0024888	0.025379	21	3	-	Y
LL vs HH	3015	heart process	0.0024888	0.025379	21	3	-	Y
LL vs HH	48514	blood vessel morphogenesis	0.0025199	0.025553	219	9	Y	-
LL vs HH	16042	lipid catabolic process	0.002539	0.025553	140	7	-	-
LL vs HH	51240	positive regulation of multicellular organismal process	0.002543	0.025553	262	10	-	-
LL vs HH	9309	amine biosynthetic process	0.0025621	0.025553	72	5	-	-
LL vs HH	6766	vitamin metabolic process	0.0025621	0.025553	72	5	Y	-
LL vs HH	10952	positive regulation of peptidase activity	0.0026018	0.025724	44	4	-	Y
LL vs HH	19751	polyol metabolic process	0.0026018	0.025724	44	4	-	-
LL vs HH	9059	macromolecule biosynthetic process	0.0026483	0.026071	2108	43	-	-
LL vs HH	2449	lymphocyte mediated immunity	0.0027214	0.026675	73	5	Y	-
LL vs HH	6820	anion transport	0.0027487	0.026827	142	7	-	-
LL vs HH	46165	alcohol biosynthetic process	0.0028265	0.027351	45	4	-	-
LL vs HH	9408	response to heat	0.0028265	0.027351	45	4	-	-
LL vs HH	10564	regulation of cell cycle process	0.0028879	0.027754	74	5	-	Y
LL vs HH	51248	negative regulation of protein metabolic process	0.0028925	0.027754	107	6	-	-
LL vs HH	44282	small molecule catabolic process	0.0029684	0.028362	359	12	Y	-
LL vs HH	6720	isoprenoid metabolic process	0.0030642	0.029033	46	4	-	-
LL vs HH	19748	secondary metabolic process	0.0030642	0.029033	46	4	-	-
LL vs HH	10646	regulation of cell communication	0.0030926	0.029181	879	22	Y	-
LL vs HH	31667	response to nutrient levels	0.0031715	0.029802	109	6	Y	-
LL vs HH	38	very long-chain fatty acid metabolic process	0.0032505	0.030418	23	3	-	-
LL vs HH	6811	ion transport	0.0033026	0.030779	720	19	-	-
LL vs HH	43933	macromolecular complex subunit organization	0.0033849	0.031418	413	13	-	Y
LL vs HH	46321	positive regulation of fatty acid oxidation	0.0034407	0.031549	7	2	Y	-
LL vs HH	6563	L-serine metabolic process	0.0034407	0.031549	7	2	-	-
LL vs HH	6596	polyamine biosynthetic process	0.0034407	0.031549	7	2	-	Y
LL vs HH	272	polysaccharide catabolic process	0.0036791	0.0336	24	3	-	-
LL vs HH	2250	adaptive immune response	0.0038319	0.034716	79	5	Y	-
LL vs HH	2460	adaptive immune response based on somatic recombination of immune receptors built from immunoglobulin superfamily domains	0.0038319	0.034716	79	5	Y	-
LL vs HH	32270	positive regulation of cellular protein metabolic process	0.0038616	0.034847	151	7	Y	-
LL vs HH	2682	regulation of immune system process	0.0039422	0.035433	372	12	Y	-
LL vs HH	9966	regulation of signal transduction	0.0040846	0.036568	523	15	Y	-
LL vs HH	9267	cellular response to starvation	0.0041406	0.036924	25	3	Y	-
LL vs HH	43412	macromolecule modification	0.0042329	0.0376	1248	28	Y	-
LL vs HH	35239	tube morphogenesis	0.0044777	0.039466	239	9	-	-
LL vs HH	51726	regulation of cell cycle	0.0044777	0.039466	239	9	-	-
LL vs HH	23051	regulation of signaling process	0.0045303	0.039473	529	15	Y	-
LL vs HH	45986	negative regulation of smooth muscle contraction	0.0045479	0.039473	8	2	-	Y
LL vs HH	46173	polyol biosynthetic process	0.0045479	0.039473	8	2	-	Y
LL vs HH	7176	regulation of epidermal growth factor receptor activity	0.0045479	0.039473	8	2	-	Y
LL vs HH	60429	epithelium development	0.0047583	0.041142	333	11	-	-
LL vs HH	48583	regulation of response to stimulus	0.0049179	0.042361	432	13	Y	-
LL vs HH	31324	negative regulation of cellular metabolic process	0.0049872	0.042686	587	16	-	-
LL vs HH	48609	reproductive process in a multicellular organism	0.0050119	0.042686	433	13	-	Y
LL vs HH	32504	multicellular organism reproduction	0.0050119	0.042686	433	13	-	Y
LL vs HH	65003	macromolecular complex assembly	0.0050549	0.042891	384	12	-	Y
LL vs HH	43086	negative regulation of catalytic activity	0.0051118	0.043023	159	7	Y	-
LL vs HH	6919	activation of caspase activity	0.0051651	0.043023	27	3	-	-
LL vs HH	6941	striated muscle contraction	0.0051651	0.043023	27	3	-	Y
LL vs HH	6958	complement activation, classical pathway	0.0051651	0.043023	27	3	Y	-
LL vs HH	6984	ER-nucleus signaling pathway	0.0051651	0.043023	27	3	Y	-
LL vs HH	226	microtubule cytoskeleton organization	0.0052342	0.043282	85	5	-	-
LL vs HH	6576	cellular biogenic amine metabolic process	0.0052342	0.043282	85	5	-	-
LL vs HH	9582	detection of abiotic stimulus	0.0054722	0.045086	54	4	-	Y
LL vs HH	45995	regulation of embryonic development	0.0057294	0.046745	28	3	-	Y
LL vs HH	42594	response to starvation	0.0057294	0.046745	28	3	Y	-
LL vs HH	42572	retinol metabolic process	0.0057969	0.046745	9	2	-	-
LL vs HH	50910	detection of mechanical stimulus involved in sensory perception of sound	0.0057969	0.046745	9	2	-	Y
LL vs HH	10226	response to lithium ion	0.0057969	0.046745	9	2	-	-
LL vs HH	6206	pyrimidine base metabolic process	0.0057969	0.046745	9	2	-	Y
LL vs HH	16051	carbohydrate biosynthetic process	0.0060565	0.048666	88	5	-	-
LL vs HH	44271	cellular nitrogen compound biosynthetic process	0.0061108	0.04893	297	10	Y	-
LL vs HH	30001	metal ion transport	0.0061443	0.049025	444	13	-	-
LL vs HH	10608	posttranscriptional regulation of gene expression	0.0062327	0.049557	165	7	-	Y
LL vs HH	43009	chordate embryonic development	0.0062566	0.049573	445	13	-	Y
LL vs HH	9109	coenzyme catabolic process	0.0063292	0.049671	29	3	-	Y
LL vs HH	31047	gene silencing by RNA	0.0063292	0.049671	29	3	-	Y
LL vs HH	16485	protein processing	0.0063497	0.049671	89	5	Y	-
LL vs HH	44265	cellular macromolecule catabolic process	0.0063563	0.049671	208	8	Y	-
LL vs HL	9746	response to hexose stimulus	0.00021309	0.021175	42	2	-	-
LL vs HL	9749	response to glucose stimulus	0.00021309	0.021175	42	2	-	-
LL vs HL	34284	response to monosaccharide stimulus	0.00021309	0.021175	42	2	-	-
LL vs HL	9743	response to carbohydrate stimulus	0.0002448	0.021175	45	2	-	-
LL vs HL	42095	interferon-gamma biosynthetic process	0.00051803	0.022399	1	1	-	Y
LL vs HL	71503	response to heparin	0.00051803	0.022399	1	1	-	Y
LL vs HL	71504	cellular response to heparin	0.00051803	0.022399	1	1	-	Y
LL vs HL	32868	response to insulin stimulus	0.00062693	0.022399	72	2	-	-
LL vs HL	30217	T cell differentiation	0.00075412	0.022399	79	2	-	-
LL vs HL	23034	intracellular signaling pathway	0.00093056	0.022399	892	4	Y	-
LL vs HL	45063	T-helper 1 cell differentiation	0.0010358	0.022399	2	1	-	Y
LL vs HL	71398	cellular response to fatty acid	0.0010358	0.022399	2	1	-	Y
LL vs HL	35104	positive regulation of transcription via sterol regulatory element binding	0.0010358	0.022399	2	1	-	Y
LL vs HL	71505	response to mycophenolic acid	0.0010358	0.022399	2	1	-	Y
LL vs HL	71506	cellular response to mycophenolic acid	0.0010358	0.022399	2	1	-	Y
LL vs HL	3062	regulation of heart rate by chemical signal	0.0010358	0.022399	2	1	-	Y
LL vs HL	43434	response to peptide hormone stimulus	0.0014801	0.022957	111	2	-	-
LL vs HL	71396	cellular response to lipid	0.0015533	0.022957	3	1	-	Y
LL vs HL	30098	lymphocyte differentiation	0.0015873	0.022957	115	2	-	-
LL vs HL	42110	T cell activation	0.0017548	0.022957	121	2	-	-
LL vs HL	90205	positive regulation of cholesterol metabolic process	0.0020706	0.022957	4	1	-	Y
LL vs HL	42093	T-helper cell differentiation	0.0020706	0.022957	4	1	-	-
LL vs HL	10867	positive regulation of triglyceride biosynthetic process	0.0020706	0.022957	4	1	-	Y
LL vs HL	90311	regulation of protein amino acid deacetylation	0.0020706	0.022957	4	1	-	Y
LL vs HL	90312	positive regulation of protein amino acid deacetylation	0.0020706	0.022957	4	1	-	Y
LL vs HL	2294	CD4-positive, alpha-beta T cell differentiation involved in immune response	0.0020706	0.022957	4	1	-	-
LL vs HL	31063	regulation of histone deacetylation	0.0020706	0.022957	4	1	-	Y
LL vs HL	31065	positive regulation of histone deacetylation	0.0020706	0.022957	4	1	-	Y
LL vs HL	32609	interferon-gamma production	0.0020706	0.022957	4	1	-	Y
LL vs HL	42359	vitamin D metabolic process	0.0020706	0.022957	4	1	-	Y
LL vs HL	45542	positive regulation of cholesterol biosynthetic process	0.0020706	0.022957	4	1	-	Y
LL vs HL	2521	leukocyte differentiation	0.0024716	0.022957	144	2	-	-
LL vs HL	42088	T-helper 1 type immune response	0.0025876	0.022957	5	1	-	-
LL vs HL	10866	regulation of triglyceride biosynthetic process	0.0025876	0.022957	5	1	-	-
LL vs HL	32933	SREBP-mediated signaling pathway	0.0025876	0.022957	5	1	-	Y
LL vs HL	18106	peptidyl-histidine phosphorylation	0.0025876	0.022957	5	1	-	Y
LL vs HL	2292	T cell differentiation involved in immune response	0.0025876	0.022957	5	1	-	-
LL vs HL	2293	alpha-beta T cell differentiation involved in immune response	0.0025876	0.022957	5	1	-	-
LL vs HL	70542	response to fatty acid	0.0025876	0.022957	5	1	-	-
LL vs HL	2287	alpha-beta T cell activation involved in immune response	0.0031044	0.025574	6	1	-	-
LL vs HL	18202	peptidyl-histidine modification	0.0031044	0.025574	6	1	-	Y
LL vs HL	6086	acetyl-CoA biosynthetic process from pyruvate	0.0031044	0.025574	6	1	-	-
LL vs HL	71310	cellular response to organic substance	0.0031895	0.025664	164	2	Y	-
LL vs HL	8202	steroid metabolic process	0.0033046	0.025986	167	2	Y	-
LL vs HL	35556	intracellular signal transduction	0.0035528	0.027236	613	3	-	-
LL vs HL	90208	positive regulation of triglyceride metabolic process	0.0036209	0.027236	7	1	-	-
LL vs HL	31058	positive regulation of histone modification	0.0041372	0.029822	8	1	-	Y
LL vs HL	45540	regulation of cholesterol biosynthetic process	0.0041372	0.029822	8	1	-	Y
LL vs HL	46649	lymphocyte activation	0.004472	0.030378	195	2	-	-
LL vs HL	90207	regulation of triglyceride metabolic process	0.0046532	0.030378	9	1	Y	-
LL vs HL	45723	positive regulation of fatty acid biosynthetic process	0.0046532	0.030378	9	1	-	-
LL vs HL	43367	CD4-positive, alpha beta T cell differentiation	0.0046532	0.030378	9	1	-	Y
LL vs HL	45940	positive regulation of steroid metabolic process	0.0046532	0.030378	9	1	-	Y
LL vs HL	16601	Rac protein signal transduction	0.005169	0.032518	10	1	-	Y
LL vs HL	6085	acetyl-CoA biosynthetic process	0.005169	0.032518	10	1	-	-
LL vs HL	42089	cytokine biosynthetic process	0.0056845	0.035122	11	1	-	Y
LL vs HL	9725	response to hormone stimulus	0.0060582	0.035752	228	2	-	-
LL vs HL	90181	regulation of cholesterol metabolic process	0.0061998	0.035752	12	1	-	-
LL vs HL	42107	cytokine metabolic process	0.0061998	0.035752	12	1	-	Y
LL vs HL	2286	T cell activation involved in immune response	0.0061998	0.035752	12	1	-	-
LL vs HL	45321	leukocyte activation	0.0063706	0.036135	234	2	-	-
LL vs HL	7264	small GTPase mediated signal transduction	0.0066364	0.036878	239	2	-	Y
LL vs HL	33993	response to lipid	0.0067149	0.036878	13	1	-	-
LL vs HL	6350	transcription	0.007147	0.038449	1563	4	-	-
LL vs HL	50896	response to stimulus	0.007223	0.038449	2530	5	Y	-
LL vs HL	30097	hemopoiesis	0.0074074	0.038751	253	2	-	-
LL vs HL	70887	cellular response to chemical stimulus	0.0076921	0.038751	258	2	Y	-
LL vs HL	9719	response to endogenous stimulus	0.0076921	0.038751	258	2	-	-
LL vs HL	1775	cell activation	0.0077497	0.038751	259	2	-	-
LL vs HL	50794	regulation of cellular process	0.0078398	0.038751	6374	8	Y	-
LL vs HL	122	negative regulation of transcription from RNA polymerase II promoter	0.0079818	0.038897	263	2	-	-
LL vs HL	42304	regulation of fatty acid biosynthetic process	0.0082584	0.039143	16	1	Y	-
LL vs HL	31056	regulation of histone modification	0.0082584	0.039143	16	1	-	Y
LL vs HL	46889	positive regulation of lipid biosynthetic process	0.0087725	0.040595	17	1	-	-
LL vs HL	23052	signaling	0.0090232	0.040595	3817	6	-	Y
LL vs HL	46632	alpha-beta T cell differentiation	0.0092863	0.040595	18	1	-	-
LL vs HL	2285	lymphocyte activation involved in immune response	0.0092863	0.040595	18	1	-	-
LL vs HL	45923	positive regulation of fatty acid metabolic process	0.0092863	0.040595	18	1	Y	-
LL vs HL	7167	enzyme linked receptor protein signaling pathway	0.0093145	0.040595	285	2	-	Y
LL vs HL	44249	cellular biosynthetic process	0.0093951	0.040595	2693	5	Y	-
LL vs HL	48534	hemopoietic or lymphoid organ development	0.0095034	0.040595	288	2	-	-
LL vs HL	44260	cellular macromolecule metabolic process	0.010058	0.042099	3903	6	-	-
LL vs HL	31323	regulation of cellular metabolic process	0.010238	0.042099	2749	5	Y	-
LL vs HL	33044	regulation of chromosome organization	0.010313	0.042099	20	1	-	Y
LL vs HL	2520	immune system development	0.010342	0.042099	301	2	-	-
LL vs HL	50789	regulation of biological process	0.01072	0.042854	6699	8	Y	-
LL vs HL	9058	biosynthetic process	0.010775	0.042854	2783	5	Y	-
LL vs HL	186	activation of MAPKK activity	0.011339	0.044583	22	1	-	-
LL vs HL	46631	alpha-beta T cell activation	0.011851	0.045764	23	1	-	-
LL vs HL	44057	regulation of system process	0.011904	0.045764	324	2	-	Y
LL vs HL	50810	regulation of steroid biosynthetic process	0.012364	0.046378	24	1	-	Y
LL vs HL	9267	cellular response to starvation	0.012876	0.046378	25	1	Y	-
LL vs HL	46676	negative regulation of insulin secretion	0.012876	0.046378	25	1	-	Y
LL vs HL	2027	regulation of heart rate	0.012876	0.046378	25	1	-	Y
LL vs HL	45892	negative regulation of transcription, DNA-dependent	0.013048	0.046378	340	2	-	-
LL vs HL	51253	negative regulation of RNA metabolic process	0.013268	0.046378	343	2	-	-
LL vs HL	51258	protein polymerization	0.013388	0.046378	26	1	-	Y
LL vs HL	90278	negative regulation of peptide hormone secretion	0.013388	0.046378	26	1	-	Y
LL vs HL	2792	negative regulation of peptide secretion	0.013388	0.046378	26	1	-	Y
LL vs HL	19222	regulation of metabolic process	0.013404	0.046378	2934	5	Y	-
LL vs HL	30509	BMP signaling pathway	0.013899	0.047148	27	1	-	Y
LL vs HL	6984	ER-nucleus signaling pathway	0.013899	0.047148	27	1	Y	-
LL vs HL	48169	regulation of long-term neuronal synaptic plasticity	0.01441	0.047942	28	1	-	Y
LL vs HL	42594	response to starvation	0.01441	0.047942	28	1	Y	-
LL vs LH	9987	cellular process	1.06e-46	2.8832e-43	8914	387	Y	-
LL vs LH	8152	metabolic process	6.236e-45	8.481e-42	6465	315	Y	-
LL vs LH	44238	primary metabolic process	4.4981e-32	4.0783e-29	5582	261	Y	-
LL vs LH	44237	cellular metabolic process	2.0603e-26	1.401e-23	5368	241	Y	-
LL vs LH	44281	small molecule metabolic process	4.5075e-23	2.4521e-20	1348	97	Y	-
LL vs LH	6629	lipid metabolic process	1.5008e-22	6.8036e-20	702	67	Y	-
LL vs LH	42180	cellular ketone metabolic process	1.6439e-17	6.3877e-15	531	51	Y	-
LL vs LH	43436	oxoacid metabolic process	2.5907e-17	7.6317e-15	517	50	Y	-
LL vs LH	19752	carboxylic acid metabolic process	2.5907e-17	7.6317e-15	517	50	Y	-
LL vs LH	6082	organic acid metabolic process	2.8058e-17	7.6317e-15	518	50	Y	-
LL vs LH	32787	monocarboxylic acid metabolic process	1.1414e-16	2.8224e-14	296	37	Y	-
LL vs LH	50896	response to stimulus	1.6833e-15	3.7618e-13	2530	124	Y	-
LL vs LH	55114	oxidation reduction	1.7979e-15	3.7618e-13	638	53	Y	-
LL vs LH	6950	response to stress	7.9353e-15	1.5417e-12	1243	77	Y	-
LL vs LH	44255	cellular lipid metabolic process	8.9301e-15	1.6193e-12	493	45	Y	-
LL vs LH	6631	fatty acid metabolic process	2.4616e-13	4.1847e-11	200	27	Y	-
LL vs LH	51234	establishment of localization	6.6639e-13	1.0662e-10	2345	111	Y	-
LL vs LH	6810	transport	2.1013e-12	3.1753e-10	2326	109	Y	-
LL vs LH	48518	positive regulation of biological process	6.0965e-12	8.7277e-10	1850	92	Y	-
LL vs LH	51179	localization	6.6882e-12	9.0959e-10	2653	118	Y	-
LL vs LH	9058	biosynthetic process	1.404e-11	1.8185e-09	2780	121	Y	-
LL vs LH	32502	developmental process	1.6699e-11	1.9976e-09	2852	123	Y	-
LL vs LH	5975	carbohydrate metabolic process	1.6891e-11	1.9976e-09	434	37	Y	-
LL vs LH	65007	biological regulation	2.2406e-11	2.5393e-09	7118	243	Y	-
LL vs LH	44262	cellular carbohydrate metabolic process	4.9742e-11	5.412e-09	326	31	Y	-
LL vs LH	9056	catabolic process	5.2675e-11	5.5106e-09	830	53	Y	-
LL vs LH	43170	macromolecule metabolic process	5.5986e-11	5.5196e-09	4398	167	Y	-
LL vs LH	48856	anatomical structure development	5.6819e-11	5.5196e-09	2361	106	Y	-
LL vs LH	48513	organ development	1.0087e-10	9.4606e-09	1679	83	Y	-
LL vs LH	48731	system development	1.5145e-10	1.3731e-08	2150	98	Y	-
LL vs LH	42221	response to chemical stimulus	3.0316e-10	2.6345e-08	1085	61	Y	-
LL vs LH	44249	cellular biosynthetic process	3.0995e-10	2.6345e-08	2690	114	Y	-
LL vs LH	19222	regulation of metabolic process	4.1323e-10	3.406e-08	2933	121	Y	-
LL vs LH	6732	coenzyme metabolic process	6.6789e-10	5.3431e-08	171	21	Y	-
LL vs LH	6066	alcohol metabolic process	1.2267e-09	9.286e-08	371	31	Y	-
LL vs LH	80090	regulation of primary metabolic process	1.255e-09	9.286e-08	2624	110	Y	-
LL vs LH	7275	multicellular organismal development	1.2632e-09	9.286e-08	2657	111	Y	-
LL vs LH	8610	lipid biosynthetic process	2.0396e-09	1.4599e-07	295	27	Y	-
LL vs LH	31323	regulation of cellular metabolic process	2.1443e-09	1.4955e-07	2748	113	Y	-
LL vs LH	46942	carboxylic acid transport	2.2969e-09	1.5619e-07	133	18	Y	-
LL vs LH	50789	regulation of biological process	2.4895e-09	1.6515e-07	6691	223	Y	-
LL vs LH	15849	organic acid transport	2.5962e-09	1.6814e-07	134	18	Y	-
LL vs LH	51186	cofactor metabolic process	4.138e-09	2.6175e-07	207	22	Y	-
LL vs LH	48522	positive regulation of cellular process	1.0337e-08	6.3899e-07	1637	76	Y	-
LL vs LH	44260	cellular macromolecule metabolic process	1.1915e-08	7.2021e-07	3901	144	-	-
LL vs LH	65008	regulation of biological quality	1.2929e-08	7.6451e-07	1315	65	Y	-
LL vs LH	8202	steroid metabolic process	1.5475e-08	8.9555e-07	167	19	Y	-
LL vs LH	6807	nitrogen compound metabolic process	1.9831e-08	1.1238e-06	3030	118	Y	-
LL vs LH	19216	regulation of lipid metabolic process	2.6244e-08	1.4568e-06	91	14	-	-
LL vs LH	60255	regulation of macromolecule metabolic process	3.7624e-08	2.0467e-06	2526	102	Y	-
LL vs LH	6986	response to unfolded protein	5.5785e-08	2.9752e-06	44	10	Y	-
LL vs LH	48519	negative regulation of biological process	7.7203e-08	4.0383e-06	1625	73	Y	-
LL vs LH	16043	cellular component organization	8.2946e-08	4.2569e-06	1976	84	-	-
LL vs LH	48646	anatomical structure formation involved in morphogenesis	9.0176e-08	4.5422e-06	399	29	-	-
LL vs LH	9653	anatomical structure morphogenesis	1.1776e-07	5.8238e-06	1186	58	Y	-
LL vs LH	32268	regulation of cellular protein metabolic process	1.2607e-07	6.1234e-06	359	27	Y	-
LL vs LH	50794	regulation of cellular process	1.5946e-07	7.6091e-06	6368	206	Y	-
LL vs LH	5996	monosaccharide metabolic process	2.1997e-07	1.0316e-05	197	19	Y	-
LL vs LH	51789	response to protein stimulus	2.6232e-07	1.2093e-05	93	13	-	-
LL vs LH	34641	cellular nitrogen compound metabolic process	3.0156e-07	1.3671e-05	2945	111	Y	-
LL vs LH	51246	regulation of protein metabolic process	3.5664e-07	1.5903e-05	426	29	Y	-
LL vs LH	30154	cell differentiation	3.9956e-07	1.7529e-05	1696	73	Y	-
LL vs LH	15718	monocarboxylic acid transport	4.4615e-07	1.9262e-05	42	9	Y	-
LL vs LH	19318	hexose metabolic process	5.2313e-07	2.2233e-05	169	17	Y	-
LL vs LH	48869	cellular developmental process	1.0115e-06	4.1774e-05	1739	73	Y	-
LL vs LH	2526	acute inflammatory response	1.0136e-06	4.1774e-05	73	11	-	-
LL vs LH	6855	drug transmembrane transport	1.0529e-06	4.2744e-05	16	6	-	-
LL vs LH	42592	homeostatic process	1.1103e-06	4.441e-05	687	38	Y	-
LL vs LH	51716	cellular response to stimulus	1.4641e-06	5.7714e-05	695	38	Y	-
LL vs LH	10033	response to organic substance	1.4882e-06	5.7826e-05	668	37	Y	-
LL vs LH	19538	protein metabolic process	1.9916e-06	7.6298e-05	2135	84	Y	-
LL vs LH	45923	positive regulation of fatty acid metabolic process	2.3451e-06	8.8593e-05	18	6	Y	-
LL vs LH	44248	cellular catabolic process	3.1812e-06	0.0001181	635	35	Y	-
LL vs LH	48523	negative regulation of cellular process	3.2129e-06	0.0001181	1441	62	Y	-
LL vs LH	23034	intracellular signaling pathway	3.3275e-06	0.0001197	892	44	Y	-
LL vs LH	9889	regulation of biosynthetic process	3.3446e-06	0.0001197	2299	88	-	-
LL vs LH	55085	transmembrane transport	3.4699e-06	0.00012257	721	38	Y	-
LL vs LH	6457	protein folding	3.7464e-06	0.00013065	117	13	-	-
LL vs LH	7398	ectoderm development	4.3342e-06	0.00014923	137	14	-	Y
LL vs LH	48583	regulation of response to stimulus	4.4949e-06	0.00015283	432	27	Y	-
LL vs LH	6575	cellular amino acid derivative metabolic process	4.5961e-06	0.00015434	157	15	Y	-
LL vs LH	16052	carbohydrate catabolic process	4.7156e-06	0.00015642	85	11	Y	-
LL vs LH	45087	innate immune response	4.9723e-06	0.00016295	120	13	-	-
LL vs LH	45834	positive regulation of lipid metabolic process	5.0427e-06	0.00016329	42	8	Y	-
LL vs LH	6006	glucose metabolic process	5.5891e-06	0.00017885	140	14	Y	-
LL vs LH	1676	long-chain fatty acid metabolic process	6.4561e-06	0.00020419	21	6	-	-
LL vs LH	9892	negative regulation of metabolic process	6.9042e-06	0.00021586	658	35	-	-
LL vs LH	50790	regulation of catalytic activity	7.5739e-06	0.00023204	746	38	Y	-
LL vs LH	6694	steroid biosynthetic process	7.5924e-06	0.00023204	73	10	Y	-
LL vs LH	2455	humoral immune response mediated by circulating immunoglobulin	9.369e-06	0.00028315	33	7	Y	-
LL vs LH	42981	regulation of apoptosis	9.5694e-06	0.00028603	640	34	Y	-
LL vs LH	1525	angiogenesis	1.0645e-05	0.00031474	148	14	Y	-
LL vs LH	8544	epidermis development	1.1033e-05	0.000321	129	13	-	Y
LL vs LH	15893	drug transport	1.154e-05	0.000321	23	6	-	-
LL vs LH	2541	activation of plasma proteins involved in acute inflammatory response	1.1561e-05	0.000321	34	7	-	-
LL vs LH	19217	regulation of fatty acid metabolic process	1.1561e-05	0.000321	34	7	-	-
LL vs LH	6956	complement activation	1.1561e-05	0.000321	34	7	-	-
LL vs LH	6519	cellular amino acid and derivative metabolic process	1.1565e-05	0.000321	304	21	Y	-
LL vs LH	43067	regulation of programmed cell death	1.279e-05	0.00034967	649	34	Y	-
LL vs LH	31326	regulation of cellular biosynthetic process	1.2855e-05	0.00034967	2277	85	-	-
LL vs LH	31399	regulation of protein modification process	1.5714e-05	0.00042318	217	17	Y	-
LL vs LH	33036	macromolecule localization	1.6469e-05	0.00043918	891	42	Y	-
LL vs LH	48514	blood vessel morphogenesis	1.7697e-05	0.00046233	219	17	Y	-
LL vs LH	1568	blood vessel development	1.7831e-05	0.00046233	265	19	-	-
LL vs LH	44283	small molecule biosynthetic process	1.8005e-05	0.00046233	414	25	Y	-
LL vs LH	6139	nucleobase, nucleoside, nucleotide and nucleic acid metabolic process	1.8017e-05	0.00046233	2717	97	-	-
LL vs LH	48878	chemical homeostasis	1.8265e-05	0.00046432	467	27	Y	-
LL vs LH	10941	regulation of cell death	1.9215e-05	0.00048392	662	34	Y	-
LL vs LH	10556	regulation of macromolecule biosynthetic process	1.9395e-05	0.00048398	2165	81	-	-
LL vs LH	10605	negative regulation of macromolecule metabolic process	2.1589e-05	0.00053385	609	32	-	-
LL vs LH	44267	cellular protein metabolic process	2.4554e-05	0.00060168	1672	66	Y	-
LL vs LH	9893	positive regulation of metabolic process	2.6211e-05	0.00063655	909	42	Y	-
LL vs LH	2682	regulation of immune system process	2.6729e-05	0.00064338	372	23	Y	-
LL vs LH	9266	response to temperature stimulus	2.8702e-05	0.00068482	68	9	-	-
LL vs LH	6959	humoral immune response	3.0199e-05	0.00071427	53	8	Y	-
LL vs LH	48732	gland development	3.0795e-05	0.00072083	206	16	-	-
LL vs LH	6958	complement activation, classical pathway	3.1247e-05	0.00072083	27	6	Y	-
LL vs LH	1944	vasculature development	3.1271e-05	0.00072083	276	19	-	-
LL vs LH	9888	tissue development	3.2924e-05	0.00075254	709	35	-	-
LL vs LH	71310	cellular response to organic substance	3.3924e-05	0.00076679	164	14	Y	-
LL vs LH	34645	cellular macromolecule biosynthetic process	3.4111e-05	0.00076679	2097	78	-	-
LL vs LH	9059	macromolecule biosynthetic process	3.9996e-05	0.0008917	2107	78	-	-
LL vs LH	70887	cellular response to chemical stimulus	4.2124e-05	0.00093153	258	18	Y	-
LL vs LH	44282	small molecule catabolic process	4.5361e-05	0.00098493	359	22	Y	-
LL vs LH	1942	hair follicle development	4.5508e-05	0.00098493	56	8	-	Y
LL vs LH	6766	vitamin metabolic process	4.5625e-05	0.00098493	72	9	Y	-
LL vs LH	10565	regulation of cellular ketone metabolic process	4.9295e-05	0.0010481	42	7	-	-
LL vs LH	31325	positive regulation of cellular metabolic process	4.9323e-05	0.0010481	843	39	-	-
LL vs LH	19322	pentose biosynthetic process	5.0142e-05	0.0010572	4	3	Y	-
LL vs LH	22404	molting cycle process	5.1863e-05	0.0010769	57	8	-	Y
LL vs LH	22405	hair cycle process	5.1863e-05	0.0010769	57	8	-	Y
LL vs LH	9057	macromolecule catabolic process	5.4059e-05	0.0011137	263	18	Y	-
LL vs LH	46394	carboxylic acid biosynthetic process	5.4867e-05	0.0011137	150	13	Y	-
LL vs LH	16053	organic acid biosynthetic process	5.4867e-05	0.0011137	150	13	Y	-
LL vs LH	31324	negative regulation of cellular metabolic process	6.4072e-05	0.0012909	587	30	-	-
LL vs LH	16064	immunoglobulin mediated immune response	6.6801e-05	0.001336	59	8	Y	-
LL vs LH	10817	regulation of hormone levels	7.1978e-05	0.0014291	154	13	Y	-
LL vs LH	42303	molting cycle	7.5514e-05	0.0014671	60	8	-	Y
LL vs LH	42633	hair cycle	7.5514e-05	0.0014671	60	8	-	Y
LL vs LH	51605	protein maturation by peptide bond cleavage	7.5514e-05	0.0014671	60	8	-	-
LL vs LH	2253	activation of immune response	7.7927e-05	0.0015033	95	10	Y	-
LL vs LH	51252	regulation of RNA metabolic process	8.4758e-05	0.0016196	1212	50	-	-
LL vs LH	19724	B cell mediated immunity	8.515e-05	0.0016196	61	8	Y	-
LL vs LH	6955	immune response	9.4071e-05	0.0017769	351	21	-	-
LL vs LH	65009	regulation of molecular function	9.8272e-05	0.0018435	871	39	Y	-
LL vs LH	6355	regulation of transcription, DNA-dependent	0.00010859	0.002023	1192	49	-	-
LL vs LH	44275	cellular carbohydrate catabolic process	0.00012035	0.002227	64	8	Y	-
LL vs LH	46855	inositol phosphate dephosphorylation	0.00012317	0.0022484	5	3	-	Y
LL vs LH	10889	regulation of sequestering of triglyceride	0.00012317	0.0022484	5	3	-	-
LL vs LH	10883	regulation of lipid storage	0.00012666	0.0022789	12	4	-	-
LL vs LH	15721	bile acid and bile salt transport	0.00012666	0.0022789	12	4	-	-
LL vs LH	2376	immune system process	0.00012735	0.0022789	699	33	-	-
LL vs LH	42446	hormone biosynthetic process	0.00013082	0.0023256	22	5	-	-
LL vs LH	51239	regulation of multicellular organismal process	0.00013526	0.0023757	1074	45	Y	-
LL vs LH	9308	amine metabolic process	0.00013538	0.0023757	334	20	Y	-
LL vs LH	10468	regulation of gene expression	0.00014545	0.0025361	2228	79	-	-
LL vs LH	15711	organic anion transport	0.00015525	0.0026897	50	7	Y	-
LL vs LH	35295	tube development	0.00017836	0.0030527	341	20	-	-
LL vs LH	46320	regulation of fatty acid oxidation	0.00017957	0.0030527	13	4	-	-
LL vs LH	51181	cofactor transport	0.00017957	0.0030527	13	4	-	-
LL vs LH	6637	acyl-CoA metabolic process	0.00020313	0.0034105	24	5	-	-
LL vs LH	35383	thioester metabolic process	0.00020313	0.0034105	24	5	-	-
LL vs LH	19725	cellular homeostasis	0.00021854	0.0036467	428	23	Y	-
LL vs LH	6007	glucose catabolic process	0.00022551	0.0037402	53	7	-	-
LL vs LH	50793	regulation of developmental process	0.00022812	0.0037605	783	35	-	-
LL vs LH	6767	water-soluble vitamin metabolic process	0.00023421	0.0038377	38	6	-	-
LL vs LH	5976	polysaccharide metabolic process	0.0002397	0.0038955	89	9	-	-
LL vs LH	46838	phosphorylated carbohydrate dephosphorylation	0.00024204	0.0038955	6	3	-	Y
LL vs LH	10884	positive regulation of lipid storage	0.00024204	0.0038955	6	3	-	-
LL vs LH	1932	regulation of protein amino acid phosphorylation	0.00024493	0.0039189	174	13	-	-
LL vs LH	10604	positive regulation of macromolecule metabolic process	0.00025071	0.0039879	818	36	Y	-
LL vs LH	19320	hexose catabolic process	0.00025392	0.0040155	54	7	-	-
LL vs LH	33554	cellular response to stress	0.00026653	0.0041905	434	23	-	-
LL vs LH	2443	leukocyte mediated immunity	0.00028361	0.004432	91	9	-	-
LL vs LH	46365	monosaccharide catabolic process	0.00028515	0.004432	55	7	-	-
LL vs LH	10467	gene expression	0.0002933	0.0045329	2279	79	-	Y
LL vs LH	2449	lymphocyte mediated immunity	0.00030408	0.0046728	73	8	Y	-
LL vs LH	6357	regulation of transcription from RNA polymerase II promoter	0.00030857	0.0047152	673	31	-	-
LL vs LH	21680	cerebellar Purkinje cell layer development	0.00033027	0.0050186	15	4	-	Y
LL vs LH	45926	negative regulation of growth	0.00033398	0.0050468	93	9	-	-
LL vs LH	6641	triglyceride metabolic process	0.00035947	0.0054019	41	6	-	-
LL vs LH	7435	salivary gland morphogenesis	0.00036407	0.005441	27	5	-	Y
LL vs LH	45184	establishment of protein localization	0.00039047	0.0058037	652	30	-	-
LL vs LH	46890	regulation of lipid biosynthetic process	0.00041116	0.0060645	42	6	-	-
LL vs LH	70328	triglyceride homeostasis	0.00041619	0.0060645	7	3	-	-
LL vs LH	46321	positive regulation of fatty acid oxidation	0.00041619	0.0060645	7	3	Y	-
LL vs LH	9891	positive regulation of biosynthetic process	0.0004187	0.0060645	716	32	-	Y
LL vs LH	44265	cellular macromolecule catabolic process	0.00041917	0.0060645	208	14	Y	-
LL vs LH	42304	regulation of fatty acid biosynthetic process	0.00043223	0.0062204	16	4	Y	-
LL vs LH	90304	nucleic acid metabolic process	0.00048748	0.0069787	2318	79	-	Y
LL vs LH	22610	biological adhesion	0.00050674	0.0071789	542	26	-	-
LL vs LH	7155	cell adhesion	0.00050674	0.0071789	542	26	-	-
LL vs LH	43506	regulation of JUN kinase activity	0.00051527	0.0072619	29	5	-	Y
LL vs LH	2250	adaptive immune response	0.00052217	0.0072836	79	8	Y	-
LL vs LH	2460	adaptive immune response based on somatic recombination of immune receptors built from immunoglobulin superfamily domains	0.00052217	0.0072836	79	8	Y	-
LL vs LH	34389	lipid particle organization	0.00054679	0.0075882	2	2	-	Y
LL vs LH	10557	positive regulation of macromolecule biosynthetic process	0.00055213	0.0076233	666	30	-	Y
LL vs LH	15837	amine transport	0.00056787	0.0078011	121	10	-	Y
LL vs LH	10942	positive regulation of cell death	0.0005771	0.0078833	292	17	Y	-
LL vs LH	22414	reproductive process	0.00057966	0.0078833	607	28	-	-
LL vs LH	34754	cellular hormone metabolic process	0.00060023	0.0081226	62	7	Y	-
LL vs LH	50873	brown fat cell differentiation	0.00060652	0.0081268	30	5	Y	-
LL vs LH	6749	glutathione metabolic process	0.00060652	0.0081268	30	5	-	-
LL vs LH	42445	hormone metabolic process	0.00061494	0.0081992	101	9	Y	-
LL vs LH	3	reproduction	0.00062536	0.0082975	610	28	-	-
LL vs LH	10627	regulation of intracellular protein kinase cascade	0.00062901	0.0083053	192	13	-	-
LL vs LH	9607	response to biotic stimulus	0.00064874	0.0085156	322	18	-	-
LL vs LH	6030	chitin metabolic process	0.00065432	0.0085156	8	3	-	Y
LL vs LH	6032	chitin catabolic process	0.00065432	0.0085156	8	3	-	Y
LL vs LH	32501	multicellular organismal process	0.00065836	0.0085274	4550	138	-	-
LL vs LH	45444	fat cell differentiation	0.00066183	0.0085316	63	7	Y	-
LL vs LH	31327	negative regulation of cellular biosynthetic process	0.00066874	0.0085801	493	24	-	-
LL vs LH	9628	response to abiotic stimulus	0.00068541	0.0087127	270	16	-	-
LL vs LH	80134	regulation of response to stress	0.00068548	0.0087127	244	15	-	-
LL vs LH	30518	steroid hormone receptor signaling pathway	0.00070017	0.0087702	18	4	-	-
LL vs LH	51180	vitamin transport	0.00070017	0.0087702	18	4	-	-
LL vs LH	7399	nervous system development	0.00070563	0.0087702	995	40	-	-
LL vs LH	30522	intracellular receptor mediated signaling pathway	0.00070935	0.0087702	31	5	-	-
LL vs LH	31669	cellular response to nutrient levels	0.00070935	0.0087702	31	5	-	Y
LL vs LH	7431	salivary gland development	0.00070935	0.0087702	31	5	-	Y
LL vs LH	15031	protein transport	0.00071529	0.0088035	646	29	-	-
LL vs LH	6865	amino acid transport	0.0007277	0.0089159	83	8	-	-
LL vs LH	6952	defense response	0.00077957	0.0095086	440	22	-	-
LL vs LH	50778	positive regulation of immune response	0.00079498	0.0096533	149	11	-	-
LL vs LH	44085	cellular component biogenesis	0.00080622	0.0097463	651	29	-	-
LL vs LH	9890	negative regulation of biosynthetic process	0.00081254	0.0097793	500	24	-	-
LL vs LH	51171	regulation of nitrogen compound metabolic process	0.00082537	0.0098899	2252	76	-	Y
LL vs LH	6576	cellular biogenic amine metabolic process	0.00085245	0.010148	85	8	-	-
LL vs LH	6639	acylglycerol metabolic process	0.00085434	0.010148	48	6	-	-
LL vs LH	46164	alcohol catabolic process	0.00087712	0.010373	66	7	-	-
LL vs LH	6954	inflammatory response	0.00090884	0.010701	225	14	-	-
LL vs LH	51174	regulation of phosphorus metabolic process	0.00091837	0.010705	388	20	Y	-
LL vs LH	19220	regulation of phosphate metabolic process	0.00091837	0.010705	388	20	Y	-
LL vs LH	6633	fatty acid biosynthetic process	0.00092096	0.010705	86	8	Y	-
LL vs LH	30198	extracellular matrix organization	0.00093324	0.010802	107	9	-	Y
LL vs LH	5977	glycogen metabolic process	0.00095341	0.010896	33	5	-	Y
LL vs LH	6073	cellular glucan metabolic process	0.00095341	0.010896	33	5	-	Y
LL vs LH	44042	glucan metabolic process	0.00095341	0.010896	33	5	-	Y
LL vs LH	90207	regulation of triglyceride metabolic process	0.00096443	0.01093	9	3	Y	-
LL vs LH	45723	positive regulation of fatty acid biosynthetic process	0.00096443	0.01093	9	3	-	-
LL vs LH	44106	cellular amine metabolic process	0.0009903	0.011177	253	15	Y	-
LL vs LH	45449	regulation of transcription	0.00099912	0.01123	1980	68	-	Y
LL vs LH	6091	generation of precursor metabolites and energy	0.0010303	0.011533	254	15	-	-
LL vs LH	10558	negative regulation of macromolecule biosynthetic process	0.001058	0.011759	480	23	-	-
LL vs LH	6638	neutral lipid metabolic process	0.0010635	0.011759	50	6	-	-
LL vs LH	6662	glycerol ether metabolic process	0.0010635	0.011759	50	6	-	-
LL vs LH	48661	positive regulation of smooth muscle cell proliferation	0.0010965	0.012075	34	5	-	Y
LL vs LH	16485	protein processing	0.0011533	0.012649	89	8	Y	-
LL vs LH	7623	circadian rhythm	0.0011818	0.01291	51	6	-	-
LL vs LH	43068	positive regulation of programmed cell death	0.0012561	0.013667	286	16	Y	-
LL vs LH	18904	organic ether metabolic process	0.0013099	0.014195	52	6	-	-
LL vs LH	31328	positive regulation of cellular biosynthetic process	0.0013507	0.014498	705	30	-	Y
LL vs LH	6957	complement activation, alternative pathway	0.0013539	0.014498	10	3	-	-
LL vs LH	19359	nicotinamide nucleotide biosynthetic process	0.0013539	0.014498	10	3	-	-
LL vs LH	42325	regulation of phosphorylation	0.001398	0.014912	373	19	Y	-
LL vs LH	9887	organ morphogenesis	0.0014097	0.014978	644	28	-	-
LL vs LH	43062	extracellular structure organization	0.0014209	0.015038	160	11	-	-
LL vs LH	19219	regulation of nucleobase, nucleoside, nucleotide and nucleic acid metabolic process	0.0014295	0.01507	2225	74	-	Y
LL vs LH	9051	pentose-phosphate shunt, oxidative branch	0.0016149	0.016829	3	2	-	-
LL vs LH	6702	androgen biosynthetic process	0.0016149	0.016829	3	2	-	-
LL vs LH	10890	positive regulation of sequestering of triglyceride	0.0016149	0.016829	3	2	-	Y
LL vs LH	51604	protein maturation	0.0016423	0.016997	94	8	-	-
LL vs LH	42493	response to drug	0.0016497	0.016997	116	9	-	-
LL vs LH	6869	lipid transport	0.0016497	0.016997	116	9	Y	-
LL vs LH	8104	protein localization	0.0016728	0.01714	747	31	-	-
LL vs LH	40008	regulation of growth	0.0016762	0.01714	322	17	-	-
LL vs LH	46486	glycerolipid metabolic process	0.0017371	0.017625	140	10	-	-
LL vs LH	16042	lipid catabolic process	0.0017371	0.017625	140	10	-	-
LL vs LH	2684	positive regulation of immune system process	0.0017431	0.017625	241	14	-	-
LL vs LH	10646	regulation of cell communication	0.0017771	0.017902	880	35	Y	-
LL vs LH	3084	positive regulation of systemic arterial blood pressure	0.0018293	0.018183	11	3	-	Y
LL vs LH	40020	regulation of meiosis	0.0018293	0.018183	11	3	-	-
LL vs LH	46496	nicotinamide nucleotide metabolic process	0.0018317	0.018183	38	5	-	-
LL vs LH	6112	energy reserve metabolic process	0.0018317	0.018183	38	5	-	Y
LL vs LH	38	very long-chain fatty acid metabolic process	0.0018467	0.018207	23	4	-	-
LL vs LH	44271	cellular nitrogen compound biosynthetic process	0.0018475	0.018207	297	16	Y	-
LL vs LH	45893	positive regulation of transcription, DNA-dependent	0.0018994	0.018636	472	22	-	Y
LL vs LH	51247	positive regulation of protein metabolic process	0.0019047	0.018636	166	11	Y	-
LL vs LH	30155	regulation of cell adhesion	0.0019682	0.019189	119	9	-	Y
LL vs LH	45944	positive regulation of transcription from RNA polymerase II promoter	0.0020394	0.019812	415	20	-	-
LL vs LH	51254	positive regulation of RNA metabolic process	0.0020533	0.019875	475	22	-	Y
LL vs LH	31329	regulation of cellular catabolic process	0.0021396	0.020638	144	10	-	-
LL vs LH	272	polysaccharide catabolic process	0.0021754	0.020835	24	4	-	-
LL vs LH	7595	lactation	0.0021754	0.020835	24	4	-	Y
LL vs LH	6996	organelle organization	0.0022352	0.021266	1026	39	-	Y
LL vs LH	42127	regulation of cell proliferation	0.0022361	0.021266	665	28	Y	-
LL vs LH	50776	regulation of immune response	0.0022473	0.021298	221	13	-	-
LL vs LH	55088	lipid homeostasis	0.0023109	0.021709	40	5	Y	-
LL vs LH	45454	cell redox homeostasis	0.0023146	0.021709	58	6	-	-
LL vs LH	43281	regulation of caspase activity	0.0023146	0.021709	58	6	-	-
LL vs LH	90181	regulation of cholesterol metabolic process	0.0023968	0.022403	12	3	-	-
LL vs LH	9267	cellular response to starvation	0.0025423	0.02346	25	4	Y	-
LL vs LH	21695	cerebellar cortex development	0.0025423	0.02346	25	4	-	Y
LL vs LH	3044	regulation of systemic arterial blood pressure mediated by a chemical signal	0.0025423	0.02346	25	4	-	Y
LL vs LH	6084	acetyl-CoA metabolic process	0.0025819	0.02346	41	5	Y	-
LL vs LH	6096	glycolysis	0.0025819	0.02346	41	5	-	-
LL vs LH	35272	exocrine system development	0.0025819	0.02346	41	5	-	Y
LL vs LH	19362	pyridine nucleotide metabolic process	0.0025819	0.02346	41	5	-	-
LL vs LH	6790	sulfur metabolic process	0.0025875	0.02346	101	8	Y	-
LL vs LH	15980	energy derivation by oxidation of organic compounds	0.0025875	0.02346	101	8	-	-
LL vs LH	10876	lipid localization	0.0026066	0.023555	124	9	Y	-
LL vs LH	48584	positive regulation of response to stimulus	0.0027282	0.024572	226	13	-	-
LL vs LH	51603	proteolysis involved in cellular protein catabolic process	0.002745	0.02463	149	10	-	-
LL vs LH	45785	positive regulation of cell adhesion	0.0027527	0.02463	60	6	-	Y
LL vs LH	6350	transcription	0.002851	0.025425	1562	54	-	-
LL vs LH	3073	regulation of systemic arterial blood pressure	0.0028753	0.025475	42	5	-	Y
LL vs LH	44264	cellular polysaccharide metabolic process	0.0028753	0.025475	42	5	-	Y
LL vs LH	43065	positive regulation of apoptosis	0.0029463	0.02602	283	15	Y	-
LL vs LH	22607	cellular component assembly	0.0029913	0.026264	552	24	-	-
LL vs LH	34637	cellular carbohydrate biosynthetic process	0.0029938	0.026264	61	6	-	-
LL vs LH	9894	regulation of catabolic process	0.003003	0.026264	176	11	-	-
LL vs LH	32270	positive regulation of cellular protein metabolic process	0.0030224	0.026349	151	10	Y	-
LL vs LH	2252	immune effector process	0.003062	0.026609	127	9	-	-
LL vs LH	70085	glycosylation	0.0031088	0.02676	82	7	-	Y
LL vs LH	6486	protein amino acid glycosylation	0.0031088	0.02676	82	7	-	Y
LL vs LH	43413	macromolecule glycosylation	0.0031088	0.02676	82	7	-	Y
LL vs LH	44257	cellular protein catabolic process	0.0031693	0.026859	152	10	-	-
LL vs LH	32847	regulation of cellular pH reduction	0.0031796	0.026859	4	2	-	-
LL vs LH	32849	positive regulation of cellular pH reduction	0.0031796	0.026859	4	2	-	-
LL vs LH	42363	fat-soluble vitamin catabolic process	0.0031796	0.026859	4	2	-	Y
LL vs LH	6370	mRNA capping	0.0031796	0.026859	4	2	-	-
LL vs LH	15884	folic acid transport	0.0031796	0.026859	4	2	-	-
LL vs LH	9966	regulation of signal transduction	0.0032192	0.027109	524	23	Y	-
LL vs LH	45941	positive regulation of transcription	0.0033099	0.027787	588	25	-	Y
LL vs LH	6984	ER-nucleus signaling pathway	0.0033992	0.028362	27	4	Y	-
LL vs LH	15908	fatty acid transport	0.0033992	0.028362	27	4	-	Y
LL vs LH	51336	regulation of hydrolase activity	0.0034757	0.028911	260	14	Y	-
LL vs LH	19751	polyol metabolic process	0.003533	0.029298	44	5	-	-
LL vs LH	14070	response to organic cyclic substance	0.0035591	0.029425	84	7	-	Y
LL vs LH	51128	regulation of cellular component organization	0.0036602	0.030169	437	20	-	-
LL vs LH	23051	regulation of signaling process	0.0036962	0.030285	530	23	Y	-
LL vs LH	51248	negative regulation of protein metabolic process	0.0036966	0.030285	107	8	-	-
LL vs LH	10035	response to inorganic substance	0.0037642	0.030549	131	9	-	-
LL vs LH	10628	positive regulation of gene expression	0.0037717	0.030549	626	26	-	Y
LL vs LH	52548	regulation of endopeptidase activity	0.003802	0.030549	85	7	-	-
LL vs LH	51338	regulation of transferase activity	0.0038045	0.030549	235	13	Y	-
LL vs LH	51445	regulation of meiotic cell cycle	0.0038298	0.030549	14	3	-	-
LL vs LH	43470	regulation of carbohydrate catabolic process	0.0038298	0.030549	14	3	-	Y
LL vs LH	43471	regulation of cellular carbohydrate catabolic process	0.0038298	0.030549	14	3	-	Y
LL vs LH	19363	pyridine nucleotide biosynthetic process	0.0038298	0.030549	14	3	-	-
LL vs LH	3071	renal system process involved in regulation of systemic arterial blood pressure	0.0038298	0.030549	14	3	-	Y
LL vs LH	122	negative regulation of transcription from RNA polymerase II promoter	0.0038473	0.030566	263	14	-	-
LL vs LH	42594	response to starvation	0.0038933	0.030566	28	4	Y	-
LL vs LH	33500	carbohydrate homeostasis	0.0038994	0.030566	45	5	-	Y
LL vs LH	9408	response to heat	0.0038994	0.030566	45	5	-	-
LL vs LH	42593	glucose homeostasis	0.0038994	0.030566	45	5	-	Y
LL vs LH	6518	peptide metabolic process	0.0038994	0.030566	45	5	-	-
LL vs LH	9100	glycoprotein metabolic process	0.003958	0.030936	132	9	-	Y
LL vs LH	51260	protein homooligomerization	0.0040573	0.031621	86	7	-	Y
LL vs LH	31667	response to nutrient levels	0.0041381	0.032159	109	8	Y	-
LL vs LH	51649	establishment of localization in cell	0.0042767	0.033141	600	25	-	Y
LL vs LH	43086	negative regulation of catalytic activity	0.0043634	0.033666	159	10	Y	-
LL vs LH	43408	regulation of MAPKKK cascade	0.0043691	0.033666	134	9	-	-
LL vs LH	9110	vitamin biosynthetic process	0.0044338	0.033972	29	4	-	-
LL vs LH	6953	acute-phase response	0.0044338	0.033972	29	4	-	-
LL vs LH	35239	tube morphogenesis	0.0045371	0.034666	240	13	-	-
LL vs LH	16051	carbohydrate biosynthetic process	0.0046065	0.035097	88	7	-	-
LL vs LH	45187	regulation of circadian sleep/wake cycle, sleep	0.0047047	0.03535	15	3	-	Y
LL vs LH	30325	adrenal gland development	0.0047047	0.03535	15	3	-	Y
LL vs LH	42749	regulation of circadian sleep/wake cycle	0.0047047	0.03535	15	3	-	Y
LL vs LH	22410	circadian sleep/wake cycle process	0.0047047	0.03535	15	3	-	Y
LL vs LH	19321	pentose metabolic process	0.0047047	0.03535	15	3	-	-
LL vs LH	55082	cellular chemical homeostasis	0.0047972	0.035946	357	17	-	-
LL vs LH	43412	macromolecule modification	0.0048888	0.036532	1249	44	Y	-
LL vs LH	45598	regulation of fat cell differentiation	0.0050226	0.036859	30	4	-	Y
LL vs LH	30324	lung development	0.0051419	0.036859	113	8	-	Y
LL vs LH	10629	negative regulation of gene expression	0.0051565	0.036859	482	21	-	-
LL vs LH	48660	regulation of smooth muscle cell proliferation	0.005161	0.036859	48	5	-	-
LL vs LH	70339	response to bacterial lipopeptide	0.0052172	0.036859	5	2	-	-
LL vs LH	45780	positive regulation of bone resorption	0.0052172	0.036859	5	2	-	-
LL vs LH	9452	RNA capping	0.0052172	0.036859	5	2	-	-
LL vs LH	71221	cellular response to bacterial lipopeptide	0.0052172	0.036859	5	2	-	-
LL vs LH	71220	cellular response to bacterial lipoprotein	0.0052172	0.036859	5	2	-	-
LL vs LH	71322	cellular response to carbohydrate stimulus	0.0052172	0.036859	5	2	-	Y
LL vs LH	71326	cellular response to monosaccharide stimulus	0.0052172	0.036859	5	2	-	Y
LL vs LH	71331	cellular response to hexose stimulus	0.0052172	0.036859	5	2	-	Y
LL vs LH	71333	cellular response to glucose stimulus	0.0052172	0.036859	5	2	-	Y
LL vs LH	46852	positive regulation of bone remodeling	0.0052172	0.036859	5	2	-	-
LL vs LH	6415	translational termination	0.0052172	0.036859	5	2	-	Y
LL vs LH	6688	glycosphingolipid biosynthetic process	0.0052172	0.036859	5	2	-	Y
LL vs LH	10866	regulation of triglyceride biosynthetic process	0.0052172	0.036859	5	2	-	-
LL vs LH	60605	tube lumen cavitation	0.0052172	0.036859	5	2	-	Y
LL vs LH	60662	salivary gland cavitation	0.0052172	0.036859	5	2	-	Y
LL vs LH	15722	canalicular bile acid transport	0.0052172	0.036859	5	2	-	-
LL vs LH	32493	response to bacterial lipoprotein	0.0052172	0.036859	5	2	-	-
LL vs LH	45595	regulation of cell differentiation	0.0052658	0.037106	546	23	-	-
LL vs LH	1558	regulation of cell growth	0.0052905	0.037184	138	9	-	-
LL vs LH	45859	regulation of protein kinase activity	0.0053282	0.037353	217	12	Y	-
LL vs LH	16192	vesicle-mediated transport	0.0055235	0.038622	485	21	-	-
LL vs LH	71216	cellular response to biotic stimulus	0.005639	0.039329	49	5	-	-
LL vs LH	9409	response to cold	0.0056906	0.039386	16	3	-	-
LL vs LH	50994	regulation of lipid catabolic process	0.0056906	0.039386	16	3	-	-
LL vs LH	15909	long-chain fatty acid transport	0.0056906	0.039386	16	3	-	-
LL vs LH	30323	respiratory tube development	0.0057088	0.039411	115	8	-	Y
LL vs LH	60429	epithelium development	0.0057748	0.039766	334	16	-	-
LL vs LH	44092	negative regulation of molecular function	0.0064588	0.044364	195	11	Y	-
LL vs LH	7005	mitochondrion organization	0.0065928	0.045149	94	7	-	Y
LL vs LH	9611	response to wounding	0.0066063	0.045149	369	17	-	-
LL vs LH	6733	oxidoreduction coenzyme metabolic process	0.0066872	0.04516	51	5	-	-
LL vs LH	31668	cellular response to extracellular stimulus	0.0066872	0.04516	51	5	-	-
LL vs LH	14048	regulation of glutamate secretion	0.0067912	0.04516	17	3	-	Y
LL vs LH	42745	circadian sleep/wake cycle	0.0067912	0.04516	17	3	-	Y
LL vs LH	46889	positive regulation of lipid biosynthetic process	0.0067912	0.04516	17	3	-	-
LL vs LH	34620	cellular response to unfolded protein	0.0067912	0.04516	17	3	-	-
LL vs LH	1990	regulation of systemic arterial blood pressure by hormone	0.0067912	0.04516	17	3	-	Y
LL vs LH	30968	endoplasmic reticulum unfolded protein response	0.0067912	0.04516	17	3	-	-
LL vs LH	6687	glycosphingolipid metabolic process	0.0067912	0.04516	17	3	-	-
LL vs LH	8203	cholesterol metabolic process	0.0067944	0.04516	72	6	Y	-
LL vs LH	9309	amine biosynthetic process	0.0067944	0.04516	72	6	-	-
LL vs LH	45892	negative regulation of transcription, DNA-dependent	0.0068071	0.04516	340	16	-	-
LL vs LH	52547	regulation of peptidase activity	0.0069774	0.046177	95	7	-	-
LL vs LH	51641	cellular localization	0.0070859	0.046743	658	26	-	Y
LL vs LH	3014	renal system process	0.0070973	0.046743	33	4	-	Y
LL vs LH	1701	in utero embryonic development	0.0072311	0.047509	283	14	-	Y
LL vs LH	71496	cellular response to external stimulus	0.0072592	0.047578	52	5	-	-
LL vs LH	51253	negative regulation of RNA metabolic process	0.0073764	0.04823	343	16	-	-
LL vs LH	16337	cell-cell adhesion	0.0074971	0.048902	172	10	-	-
LL vs LH	43549	regulation of kinase activity	0.0075353	0.049034	227	12	Y	-
LL vs LH	42787	protein ubiquitination involved in ubiquitin-dependent protein catabolic process	0.0077048	0.049311	6	2	-	-
LL vs LH	30521	androgen receptor signaling pathway	0.0077048	0.049311	6	2	-	-
LL vs LH	55117	regulation of cardiac muscle contraction	0.0077048	0.049311	6	2	-	-
LL vs LH	43268	positive regulation of potassium ion transport	0.0077048	0.049311	6	2	-	-
LL vs LH	51497	negative regulation of stress fiber assembly	0.0077048	0.049311	6	2	-	Y
LL vs LH	31952	regulation of protein amino acid autophosphorylation	0.0077048	0.049311	6	2	-	Y
LL vs LH	60710	chorio-allantoic fusion	0.0077048	0.049311	6	2	-	Y
LL vs LH	32269	negative regulation of cellular protein metabolic process	0.0077963	0.049779	97	7	-	-
